# Supplementary material for: 17-Deoxoestrone [estra-1,3,5(10)-trien-3-ol]–methanol (3/1)
Source: Acta Crystallogr Sect E Struct Rep Online. 2011 Apr 16;67(Pt 5):o1160–1. doi: 10.1107/S1600536811013651 (PMC3089339; doi:10.1107/S1600536811013651)
Supplement: Supplementary file 1 [file e-67-o1160-sup1.cif]

##############################################################################
#                                                                            #
# This CIF contains the data in a paper accepted for publication in          #
# Acta Crystallographica Section E. It conforms to the requirements of       #
# Notes for Authors for Acta Crystallographica Section E, and has been       #
# peer reviewed under the auspices of the IUCr Commission on Journals.       #
#                                                                            #
# Full details of the Crystallographic Information File format               #
# are given in the paper "The Crystallographic Information File (CIF):       #
# a New Standard Archive File for Crystallography" by S. R. Hall, F. H.      #
# Allen and I. D. Brown [Acta Cryst. (1991), A47, 655-685].                  #
#                                                                            #
# The current version of the core CIF dictionary is obtainable from          #
# ftp://ftp.iucr.org/pub/cif_core.dic.                                       #
#                                                                            #
# Software is freely available for graphical display of the structure(s)     #
# in this CIF. For information consult the CIF software page                 #
# http://www.iucr.org/resources/cif/software.                                #
#                                                                            #
# This file may be used for bona fide research purposes within the           #
# scientific community so long as proper attribution is given to the journal # 
# article from which it was obtained.                                        #
#                                                                            #
##############################################################################
data_global
_audit_creation_method     SHELXL-97
_journal_date_recd_electronic     2011-04-11
_journal_date_accepted     2011-04-11
_journal_name_full     'Acta Crystallographica, Section E'
_journal_year     2011
_journal_volume     67
_journal_issue      5
_journal_page_first     o1160
_journal_page_last     o1161
_journal_paper_category     QO
_journal_coeditor_code     HB5844
_publ_contact_author_name     ' Edward RT Tiekink '
_publ_contact_author_address
;
Department of Chemistry, University of Malaya,
50603 Kuala Lumpur, Malaysia
;
_publ_contact_author_email
;
edward.tiekink@gmail.com
;
_publ_contact_author_fax     ' +60 3 7967 4193 '
_publ_contact_author_phone     ' +60 3 7967 6775 '
_publ_section_title
;
17-Deoxoestrone [estra-1,3,5(10)-trien-3-ol]--methanol (3/1)
;
loop_
    _publ_author_name
    _publ_author_footnote
    _publ_author_address
    'Ketuly, Kamal Aziz'
;
Additional correspondence author, e-mail: kketuly@gmail.com.
;
;
Department of Chemistry, University of Malaya,
50603 Kuala Lumpur, Malaysia
;
    'Hadi, A. Hamid A.' .
;
Department of Chemistry, University of Malaya,
50603 Kuala Lumpur, Malaysia
;
    'Ng, Seik Weng' .
;
Department of Chemistry, University of Malaya,
50603 Kuala Lumpur, Malaysia
;
    'Tiekink, Edward R. T.' .
;
Department of Chemistry, University of Malaya,
50603 Kuala Lumpur, Malaysia
;
data_I
_audit_creation_method     SHELXL-97
_chemical_name_systematic
;
13-methyl-6,7,8,9,11,12,13,14,15,16-
decahydrocyclopenta[<i>a</i>]phenanthren-3-ol--methanol (3/1)
;
_chemical_name_common
;
17-Deoxoestrone [estra-1,3,5(10)-trien-3-ol]--methanol (3/1)
;
_chemical_formula_moiety     '3(C18 H24 O), C H4 O'
_chemical_formula_sum     'C55 H76 O4 '
_chemical_formula_iupac     '3C18 H24 O, C H4 O'
_chemical_formula_weight     801.16
_chemical_melting_point     ?
_symmetry_cell_setting     monoclinic
_symmetry_space_group_name_H-M     'C 2'
_symmetry_space_group_name_Hall     'C 2y'
loop_
    _symmetry_equiv_pos_as_xyz
    'x, y, z'
    '-x, y, -z'
    'x+1/2, y+1/2, z'
    '-x+1/2, y+1/2, -z'
_cell_length_a     24.3084(16)
_cell_length_b     7.7235(5)
_cell_length_c     26.6479(18)
_cell_angle_alpha     90.00
_cell_angle_beta     114.2920(10)
_cell_angle_gamma     90.00
_cell_volume     4560.1(5)
_cell_formula_units_Z     4
_cell_measurement_reflns_used     5587
_cell_measurement_theta_min     2.3
_cell_measurement_theta_max     28.2
_cell_measurement_temperature     100(2)
_exptl_crystal_description     block
_exptl_crystal_colour     colourless
_exptl_crystal_size_max     0.35
_exptl_crystal_size_mid     0.20
_exptl_crystal_size_min     0.10
_exptl_crystal_density_diffrn     1.167
_exptl_crystal_density_meas     ?
_exptl_crystal_density_method     'not measured'
_exptl_crystal_F_000     1752
_exptl_absorpt_coefficient_mu     0.071
_exptl_absorpt_correction_type     multi-scan
_exptl_absorpt_process_details     '(SADABS; Sheldrick, 1996)'
_exptl_absorpt_correction_T_min     0.9756
_exptl_absorpt_correction_T_max     0.9929
_diffrn_ambient_temperature     100(2)
_diffrn_radiation_type     MoK\a
_diffrn_radiation_wavelength     0.71073
_diffrn_radiation_source     'fine-focus tube'
_diffrn_radiation_monochromator     Mirror
_diffrn_measurement_device_type     'Bruker SMART APEX CCD'
_diffrn_measurement_method     \w
_diffrn_detector_area_resol_mean     ?
_diffrn_reflns_number     21707
_diffrn_reflns_av_R_equivalents     0.0500
_diffrn_reflns_av_sigmaI/netI     0.0469
_diffrn_reflns_theta_min     1.91
_diffrn_reflns_theta_max     27.50
_diffrn_reflns_theta_full     27.50
_diffrn_measured_fraction_theta_max     0.998
_diffrn_measured_fraction_theta_full     0.998
_diffrn_reflns_limit_h_min     -31
_diffrn_reflns_limit_h_max     31
_diffrn_reflns_limit_k_min     -10
_diffrn_reflns_limit_k_max     10
_diffrn_reflns_limit_l_min     -34
_diffrn_reflns_limit_l_max     34
_diffrn_standards_number     0
_diffrn_standards_interval_count     0
_diffrn_standards_interval_time     0
_diffrn_standards_decay_%     0
_reflns_number_total     5612
_reflns_number_gt     4481
_reflns_threshold_expression     I>2\s(I)
_refine_ls_structure_factor_coef     Fsqd
_refine_ls_matrix_type     full
_refine_ls_R_factor_all     0.0717
_refine_ls_R_factor_gt     0.0520
_refine_ls_wR_factor_gt     0.1282
_refine_ls_wR_factor_ref     0.1410
_refine_ls_goodness_of_fit_ref     1.019
_refine_ls_restrained_S_all     1.084
_refine_ls_number_reflns     5612
_refine_ls_number_parameters     616
_refine_ls_number_restraints     234
_refine_ls_hydrogen_treatment     constr
_refine_ls_weighting_scheme     calc
_refine_ls_weighting_details
         'calc w=1/[\s^2^(Fo^2^)+(0.0693P)^2^+3.2841P] where P=(Fo^2^+2Fc^2^)/3'
_atom_sites_solution_hydrogens     geom
_atom_sites_solution_primary     direct
_atom_sites_solution_secondary     difmap
_refine_ls_shift/su_max     0.001
_refine_ls_shift/su_mean     0.001
_refine_diff_density_max     0.374
_refine_diff_density_min     -0.331
_refine_ls_extinction_method     none
_refine_ls_extinction_coef     ?
_refine_ls_abs_structure_details     '2199 Friedel pairs were merged'
loop_
    _atom_type_symbol
    _atom_type_description
    _atom_type_scat_dispersion_real
    _atom_type_scat_dispersion_imag
    _atom_type_scat_source
    'C' 'C' 0.0033 0.0000
                         'International Tables Vol C Tables 4.2.6.8 and 6.1.1.4'
    'H' 'H' 0.0000 0.0000
                         'International Tables Vol C Tables 4.2.6.8 and 6.1.1.4'
    'O' 'O' 0.0106 0.0000
                         'International Tables Vol C Tables 4.2.6.8 and 6.1.1.4'
_computing_data_collection     'APEX2 (Bruker, 2009)'
_computing_cell_refinement     'SAINT (Bruker, 2009)'
_computing_data_reduction     'SAINT (Bruker, 2009)'
_computing_structure_solution     'SHELXS97 (Sheldrick, 2008)'
_computing_structure_refinement     'SHELXL97 (Sheldrick, 2008)'
_computing_molecular_graphics
;
ORTEP-3 (Farrugia, 1997), DIAMOND (Brandenburg, 2006) and
QMOL (Gans & Shalloway, 2001)
;
_computing_publication_material     'publCIF (Westrip, 2010)'
loop_
    _atom_site_type_symbol
    _atom_site_label
    _atom_site_fract_x
    _atom_site_fract_y
    _atom_site_fract_z
    _atom_site_U_iso_or_equiv
    _atom_site_adp_type
    _atom_site_calc_flag
    _atom_site_refinement_flags
    _atom_site_occupancy
    _atom_site_symmetry_multiplicity
    _atom_site_disorder_assembly
    _atom_site_disorder_group
    O O1 0.53469(10) 1.0006(3) 0.20950(10) 0.0371(6) Uani d . 1 1 . .
    H H1 0.5204 0.9020 0.1982 0.056 Uiso calc PR 0.50 1 A 1
    H H1' 0.5212 0.8991 0.2057 0.056 Uiso d PR 0.50 1 A 2
    O O2 0.57490(9) 0.4963(3) 0.14534(10) 0.0321(5) Uani d . 1 1 . .
    H H2 0.5701 0.3911 0.1366 0.048 Uiso calc R 1 1 . .
    O O3 0.50222(10) 0.6730(3) 0.18194(10) 0.0351(6) Uani d . 1 1 . .
    H H3 0.5235 0.6106 0.1711 0.053 Uiso calc R 1 1 . .
    O O4 0.55238(11) 0.1609(4) 0.12576(11) 0.0421(6) Uani d . 1 1 . .
    H H4 0.5466 0.1134 0.1515 0.063 Uiso calc R 1 1 . .
    C C1 0.5807(19) 1.0199(18) 0.2620(12) 0.0308(17) Uani d PDU 0.50 1 B 1
    C C2 0.6019(7) 1.1867(17) 0.2777(4) 0.0258(19) Uani d PDU 0.50 1 B 1
    H H2A 0.5825 1.2797 0.2535 0.031 Uiso calc PR 0.50 1 B 1
    C C3 0.6503(4) 1.2235(10) 0.3273(3) 0.0243(15) Uani d PDU 0.50 1 B 1
    C C4 0.6678(3) 1.4130(9) 0.3394(3) 0.0302(12) Uani d PDU 0.50 1 B 1
    H H4A 0.6321 1.4799 0.3372 0.036 Uiso calc PR 0.50 1 B 1
    H H4B 0.6803 1.4586 0.3110 0.036 Uiso calc PR 0.50 1 B 1
    C C5 0.7192(3) 1.4396(9) 0.3963(3) 0.0347(11) Uani d PDU 0.50 1 B 1
    H H5A 0.7392 1.5518 0.3970 0.042 Uiso calc PR 0.50 1 B 1
    H H5B 0.7023 1.4441 0.4244 0.042 Uiso calc PR 0.50 1 B 1
    C C6 0.7658(3) 1.2950(8) 0.4109(3) 0.0271(10) Uani d PDU 0.50 1 B 1
    H H6 0.7798 1.2834 0.3806 0.032 Uiso calc PR 0.50 1 B 1
    C C7 0.8204(3) 1.3310(9) 0.4649(3) 0.0346(11) Uani d PDU 0.50 1 B 1
    H H7 0.8048 1.3326 0.4942 0.041 Uiso calc PR 0.50 1 B 1
    C C8 0.8559(4) 1.4986(10) 0.4715(3) 0.0503(15) Uani d PDU 0.50 1 B 1
    H H8A 0.8349 1.5973 0.4796 0.060 Uiso calc PR 0.50 1 B 1
    H H8B 0.8622 1.5247 0.4378 0.060 Uiso calc PR 0.50 1 B 1
    C C9 0.9164(5) 1.4603(12) 0.5206(4) 0.066(2) Uani d PDU 0.50 1 B 1
    H H9A 0.9204 1.5314 0.5528 0.079 Uiso calc PR 0.50 1 B 1
    H H9B 0.9507 1.4866 0.5109 0.079 Uiso calc PR 0.50 1 B 1
    C C10 0.9153(4) 1.2642(10) 0.5336(3) 0.0495(15) Uani d PDU 0.50 1 B 1
    H H10A 0.9553 1.2108 0.5428 0.059 Uiso calc PR 0.50 1 B 1
    H H10B 0.9040 1.2469 0.5649 0.059 Uiso calc PR 0.50 1 B 1
    C C11 0.8676(3) 1.1855(9) 0.4805(2) 0.0324(11) Uani d PDU 0.50 1 B 1
    C C12 0.8956(4) 1.1604(13) 0.4388(3) 0.0412(16) Uani d PDU 0.50 1 B 1
    H H12A 0.9236 1.0623 0.4502 0.062 Uiso calc PR 0.50 1 B 1
    H H12B 0.9175 1.2656 0.4374 0.062 Uiso calc PR 0.50 1 B 1
    H H12C 0.8636 1.1375 0.4023 0.062 Uiso calc PR 0.50 1 B 1
    C C13 0.8376(3) 1.0165(10) 0.4873(3) 0.0391(12) Uani d PDU 0.50 1 B 1
    H H13A 0.8266 1.0278 0.5191 0.047 Uiso calc PR 0.50 1 B 1
    H H13B 0.8666 0.9197 0.4950 0.047 Uiso calc PR 0.50 1 B 1
    C C14 0.7801(3) 0.9748(9) 0.4348(3) 0.0332(11) Uani d PDU 0.50 1 B 1
    H H14A 0.7923 0.9434 0.4047 0.040 Uiso calc PR 0.50 1 B 1
    H H14B 0.7598 0.8731 0.4421 0.040 Uiso calc PR 0.50 1 B 1
    C C15 0.7352(3) 1.1254(8) 0.4155(3) 0.0291(10) Uani d PDU 0.50 1 B 1
    H H15 0.7199 1.1437 0.4446 0.035 Uiso calc PR 0.50 1 B 1
    C C16 0.6799(3) 1.0863(8) 0.3618(3) 0.0252(12) Uani d PDU 0.50 1 B 1
    C C17 0.6585(4) 0.9186(9) 0.3464(4) 0.0316(14) Uani d PDU 0.50 1 B 1
    H H17 0.6773 0.8256 0.3708 0.038 Uiso calc PR 0.50 1 B 1
    C C18 0.6104(6) 0.8834(16) 0.2964(5) 0.032(2) Uani d PDU 0.50 1 B 1
    H H18A 0.5980 0.7674 0.2859 0.038 Uiso calc PR 0.50 1 B 1
    C C1' 0.5807(19) 1.051(2) 0.2582(12) 0.0308(17) Uani d PD 0.50 1 B 2
    C C2' 0.5974(7) 1.2241(16) 0.2647(5) 0.0258(19) Uani d PD 0.50 1 B 2
    H H2' 0.5777 1.3046 0.2359 0.031 Uiso calc PR 0.50 1 B 2
    C C3' 0.6434(4) 1.2783(9) 0.3139(3) 0.0243(15) Uani d PD 0.50 1 B 2
    C C4' 0.6605(3) 1.4689(9) 0.3177(3) 0.0302(12) Uani d PD 0.50 1 B 2
    H H4'A 0.6236 1.5397 0.3080 0.036 Uiso calc PR 0.50 1 B 2
    H H4'B 0.6772 1.4936 0.2902 0.036 Uiso calc PR 0.50 1 B 2
    C C5' 0.7070(3) 1.5246(9) 0.3748(3) 0.0347(11) Uani d PD 0.50 1 B 2
    H H5'A 0.7273 1.6323 0.3714 0.042 Uiso calc PR 0.50 1 B 2
    H H5'B 0.6862 1.5484 0.3992 0.042 Uiso calc PR 0.50 1 B 2
    C C6' 0.7538(3) 1.3821(8) 0.3999(2) 0.0271(10) Uani d PD 0.50 1 B 2
    H H6' 0.7712 1.3506 0.3731 0.032 Uiso calc PR 0.50 1 B 2
    C C7' 0.8054(3) 1.4399(9) 0.4540(2) 0.0346(11) Uani d PD 0.50 1 B 2
    H H7' 0.7870 1.4628 0.4807 0.041 Uiso calc PR 0.50 1 B 2
    C C8' 0.8418(4) 1.6017(11) 0.4538(3) 0.0503(15) Uani d PD 0.50 1 B 2
    H H8'A 0.8191 1.7086 0.4534 0.060 Uiso calc PR 0.50 1 B 2
    H H8'B 0.8523 1.6022 0.4217 0.060 Uiso calc PR 0.50 1 B 2
    C C9' 0.8987(5) 1.5852(12) 0.5081(3) 0.066(2) Uani d PD 0.50 1 B 2
    H H9'1 0.9355 1.6033 0.5014 0.079 Uiso calc PR 0.50 1 B 2
    H H9'2 0.8981 1.6724 0.5351 0.079 Uiso calc PR 0.50 1 B 2
    C C10' 0.8980(4) 1.4011(11) 0.5298(3) 0.0495(15) Uani d PD 0.50 1 B 2
    H H10C 0.8841 1.4027 0.5599 0.059 Uiso calc PR 0.50 1 B 2
    H H10D 0.9387 1.3487 0.5437 0.059 Uiso calc PR 0.50 1 B 2
    C C11' 0.8534(3) 1.2992(9) 0.4799(3) 0.0324(11) Uani d PD 0.50 1 B 2
    C C12' 0.8849(4) 1.2449(12) 0.4428(4) 0.0412(16) Uani d PD 0.50 1 B 2
    H H12D 0.9143 1.1534 0.4610 0.062 Uiso calc PR 0.50 1 B 2
    H H12E 0.9057 1.3450 0.4360 0.062 Uiso calc PR 0.50 1 B 2
    H H12F 0.8548 1.2015 0.4077 0.062 Uiso calc PR 0.50 1 B 2
    C C13' 0.8224(3) 1.1431(9) 0.4919(3) 0.0391(12) Uani d PD 0.50 1 B 2
    H H13C 0.8076 1.1752 0.5201 0.047 Uiso calc PR 0.50 1 B 2
    H H13D 0.8521 1.0485 0.5071 0.047 Uiso calc PR 0.50 1 B 2
    C C14' 0.7688(3) 1.0772(9) 0.4399(3) 0.0332(11) Uani d PD 0.50 1 B 2
    H H14C 0.7844 1.0282 0.4140 0.040 Uiso calc PR 0.50 1 B 2
    H H14D 0.7479 0.9834 0.4504 0.040 Uiso calc PR 0.50 1 B 2
    C C15' 0.7235(3) 1.2217(8) 0.4109(3) 0.0291(10) Uani d PD 0.50 1 B 2
    H H15' 0.7047 1.2577 0.4364 0.035 Uiso calc PR 0.50 1 B 2
    C C16' 0.6717(3) 1.1612(9) 0.3566(3) 0.0252(12) Uani d PD 0.50 1 B 2
    C C17' 0.6509(4) 0.9919(9) 0.3498(4) 0.0316(14) Uani d PD 0.50 1 B 2
    H H17' 0.6689 0.9127 0.3793 0.038 Uiso calc PR 0.50 1 B 2
    C C18' 0.6048(6) 0.9332(16) 0.3013(5) 0.032(2) Uani d PD 0.50 1 B 2
    H H18' 0.5903 0.8175 0.2978 0.038 Uiso calc PR 0.50 1 B 2
    C C19 0.63506(13) 0.5273(5) 0.17821(14) 0.0312(7) Uani d . 1 1 D .
    C C20 0.65239(13) 0.6954(4) 0.19521(13) 0.0263(7) Uani d . 1 1 . .
    H H20 0.6233 0.7856 0.1825 0.032 Uiso calc R 1 1 . .
    C C21 0.71149(14) 0.7350(4) 0.23044(13) 0.0265(7) Uani d . 1 1 D .
    C C22 0.72835(14) 0.9220(5) 0.24470(14) 0.0298(7) Uani d . 1 1 . .
    H H22A 0.7000 0.9733 0.2587 0.036 Uiso calc R 1 1 . .
    H H22B 0.7231 0.9848 0.2106 0.036 Uiso calc R 1 1 . .
    C C23 0.79207(15) 0.9501(5) 0.28701(16) 0.0417(9) Uani d D 1 1 D .
    H H23A 0.7925 0.9421 0.3243 0.050 Uiso calc R 1 1 . .
    H H23B 0.8051 1.0684 0.2826 0.050 Uiso calc R 1 1 . .
    C C24 0.83713(12) 0.8193(5) 0.28247(13) 0.0291(7) Uani d D 1 1 . .
    H H24 0.8366 0.8249 0.2448 0.035 Uiso calc PR 0.50 1 C 3
    H H24' 0.8341 0.8233 0.2439 0.035 Uiso calc PR 0.50 1 C 4
    C C25 0.9010(3) 0.8549(10) 0.3256(5) 0.0329(9) Uani d PDU 0.50 1 D 3
    H H25 0.9031 0.8668 0.3637 0.039 Uiso calc PR 0.50 1 D 3
    C C26 0.9332(3) 1.0042(10) 0.3095(3) 0.0375(16) Uani d PDU 0.50 1 D 3
    H H26A 0.9236 1.1166 0.3219 0.045 Uiso calc PR 0.50 1 D 3
    H H26B 0.9197 1.0082 0.2691 0.045 Uiso calc PR 0.50 1 D 3
    C C27 1.0029(3) 0.9685(11) 0.3383(4) 0.0450(17) Uani d PDU 0.50 1 D 3
    H H27A 1.0235 1.0554 0.3673 0.054 Uiso calc PR 0.50 1 D 3
    H H27B 1.0212 0.9700 0.3113 0.054 Uiso calc PR 0.50 1 D 3
    C C28 1.0068(6) 0.7803(13) 0.3641(5) 0.0421(13) Uani d PDU 0.50 1 D 3
    H H28A 1.0085 0.7846 0.4019 0.051 Uiso calc PR 0.50 1 D 3
    H H28B 1.0414 0.7130 0.3641 0.051 Uiso calc PR 0.50 1 D 3
    C C29 0.9437(3) 0.7076(11) 0.3205(4) 0.0427(12) Uani d PDU 0.50 1 D 3
    C C30 0.9483(3) 0.7570(11) 0.2639(3) 0.0380(14) Uani d PDU 0.50 1 D 3
    H H30A 0.9750 0.6748 0.2569 0.057 Uiso calc PR 0.50 1 D 3
    H H30B 0.9645 0.8744 0.2666 0.057 Uiso calc PR 0.50 1 D 3
    H H30C 0.9080 0.7519 0.2336 0.057 Uiso calc PR 0.50 1 D 3
    C C31 0.9289(4) 0.5501(11) 0.3333(5) 0.0707(16) Uani d PDU 0.50 1 D 3
    H H31A 0.9440 0.5444 0.3739 0.085 Uiso calc PR 0.50 1 D 3
    H H31B 0.9517 0.4628 0.3223 0.085 Uiso calc PR 0.50 1 D 3
    C C32 0.8617(3) 0.4922(9) 0.3089(4) 0.0390(17) Uani d PDU 0.50 1 D 3
    H H32A 0.8538 0.4186 0.2762 0.047 Uiso calc PR 0.50 1 D 3
    H H32B 0.8546 0.4210 0.3365 0.047 Uiso calc PR 0.50 1 D 3
    C C33 0.81816(14) 0.6413(5) 0.29238(16) 0.0374(8) Uani d D 1 1 D .
    H H33 0.8114 0.6600 0.3265 0.045 Uiso calc PR 0.50 1 E 3
    H H33' 0.8201 0.6330 0.3305 0.045 Uiso calc PR 0.50 1 E 4
    C C34 0.75458(15) 0.6010(5) 0.25019(16) 0.0379(8) Uani d D 1 1 . .
    C C35 0.73591(17) 0.4339(5) 0.2302(2) 0.0539(12) Uani d . 1 1 D .
    H H35 0.7649 0.3432 0.2414 0.065 Uiso calc R 1 1 . .
    C C36 0.67717(16) 0.3952(5) 0.19488(18) 0.0462(10) Uani d . 1 1 . .
    H H36 0.6659 0.2800 0.1823 0.055 Uiso calc R 1 1 D .
    C C37 0.44552(13) 0.6013(4) 0.16512(13) 0.0269(7) Uani d . 1 1 . .
    C C38 0.43350(13) 0.4347(4) 0.14478(13) 0.0267(7) Uani d . 1 1 . .
    H H38 0.4648 0.3682 0.1416 0.032 Uiso calc R 1 1 . .
    C C39 0.37618(14) 0.3624(4) 0.12873(13) 0.0252(6) Uani d . 1 1 . .
    C C40 0.36749(14) 0.1753(4) 0.10990(14) 0.0299(7) Uani d . 1 1 . .
    H H40A 0.4026 0.1064 0.1345 0.036 Uiso calc R 1 1 . .
    H H40B 0.3659 0.1685 0.0722 0.036 Uiso calc R 1 1 . .
    C C41 0.30981(13) 0.0976(4) 0.11006(13) 0.0256(6) Uani d . 1 1 . .
    H H41A 0.3019 -0.0169 0.0917 0.031 Uiso calc R 1 1 . .
    H H41B 0.3142 0.0818 0.1484 0.031 Uiso calc R 1 1 . .
    C C42 0.25784(13) 0.2197(4) 0.07961(12) 0.0215(6) Uani d . 1 1 . .
    H H42 0.2593 0.2513 0.0438 0.026 Uiso calc R 1 1 . .
    C C43 0.19548(13) 0.1471(4) 0.06774(13) 0.0241(6) Uani d . 1 1 . .
    H H43 0.1931 0.1328 0.1041 0.029 Uiso calc R 1 1 . .
    C C44 0.17621(15) -0.0260(5) 0.03742(15) 0.0337(8) Uani d . 1 1 . .
    H H44A 0.1941 -0.1246 0.0626 0.040 Uiso calc R 1 1 . .
    H H44B 0.1883 -0.0332 0.0063 0.040 Uiso calc R 1 1 . .
    C C45 0.10627(15) -0.0241(5) 0.01659(15) 0.0375(8) Uani d . 1 1 . .
    H H45A 0.0868 -0.0545 -0.0230 0.045 Uiso calc R 1 1 . .
    H H45B 0.0932 -0.1085 0.0375 0.045 Uiso calc R 1 1 . .
    C C46 0.08903(14) 0.1616(5) 0.02594(14) 0.0323(7) Uani d . 1 1 . .
    H H46A 0.0530 0.2018 -0.0062 0.039 Uiso calc R 1 1 . .
    H H46B 0.0804 0.1669 0.0591 0.039 Uiso calc R 1 1 . .
    C C47 0.14434(14) 0.2722(4) 0.03357(13) 0.0263(7) Uani d . 1 1 . .
    C C48 0.14362(15) 0.3073(5) -0.02335(13) 0.0330(8) Uani d . 1 1 . .
    H H48A 0.1806 0.3688 -0.0191 0.050 Uiso calc R 1 1 . .
    H H48B 0.1084 0.3785 -0.0450 0.050 Uiso calc R 1 1 . .
    H H48C 0.1414 0.1972 -0.0424 0.050 Uiso calc R 1 1 . .
    C C49 0.15223(13) 0.4399(4) 0.06586(14) 0.0295(7) Uani d . 1 1 . .
    H H49A 0.1446 0.4173 0.0990 0.035 Uiso calc R 1 1 . .
    H H49B 0.1220 0.5252 0.0428 0.035 Uiso calc R 1 1 . .
    C C50 0.21556(13) 0.5173(4) 0.08362(14) 0.0267(7) Uani d . 1 1 . .
    H H50A 0.2198 0.6172 0.1082 0.032 Uiso calc R 1 1 . .
    H H50B 0.2203 0.5606 0.0507 0.032 Uiso calc R 1 1 . .
    C C51 0.26593(13) 0.3857(4) 0.11363(12) 0.0212(6) Uani d . 1 1 . .
    H H51 0.2615 0.3518 0.1480 0.025 Uiso calc R 1 1 . .
    C C52 0.32922(12) 0.4613(4) 0.13156(12) 0.0214(6) Uani d . 1 1 . .
    C C53 0.34287(13) 0.6289(4) 0.15313(12) 0.0236(6) Uani d . 1 1 . .
    H H53 0.3118 0.6967 0.1563 0.028 Uiso calc R 1 1 . .
    C C54 0.40010(14) 0.6995(4) 0.17005(12) 0.0261(6) Uani d . 1 1 . .
    H H54 0.4082 0.8133 0.1848 0.031 Uiso calc R 1 1 . .
    C C55 0.51180(17) 0.0929(7) 0.07527(17) 0.0532(11) Uani d . 1 1 . .
    H H55A 0.4705 0.1248 0.0692 0.080 Uiso calc R 1 1 . .
    H H55B 0.5155 -0.0335 0.0759 0.080 Uiso calc R 1 1 . .
    H H55C 0.5211 0.1399 0.0455 0.080 Uiso calc R 1 1 . .
    C C25' 0.9021(3) 0.8583(11) 0.3213(5) 0.0329(9) Uani d PD 0.50 1 D 4
    H H25' 0.9004 0.8364 0.3576 0.039 Uiso calc PR 0.50 1 D 4
    C C26' 0.9282(3) 1.0474(11) 0.3304(4) 0.0375(16) Uani d PD 0.50 1 D 4
    H H26C 0.9188 1.1072 0.2950 0.045 Uiso calc PR 0.50 1 D 4
    H H26D 0.9126 1.1169 0.3530 0.045 Uiso calc PR 0.50 1 D 4
    C C27' 0.9963(3) 1.0124(12) 0.3613(4) 0.0450(17) Uani d PD 0.50 1 D 4
    H H27C 1.0112 1.0570 0.3995 0.054 Uiso calc PR 0.50 1 D 4
    H H27D 1.0188 1.0710 0.3425 0.054 Uiso calc PR 0.50 1 D 4
    C C28' 1.0058(6) 0.8123(13) 0.3618(6) 0.0421(13) Uani d PD 0.50 1 D 4
    H H28C 1.0389 0.7862 0.3505 0.051 Uiso calc PR 0.50 1 D 4
    H H28D 1.0173 0.7673 0.3996 0.051 Uiso calc PR 0.50 1 D 4
    C C29' 0.9489(4) 0.7248(13) 0.3231(4) 0.0427(12) Uani d PD 0.50 1 D 4
    C C30' 0.9486(3) 0.6490(10) 0.2694(3) 0.0380(14) Uani d PD 0.50 1 D 4
    H H30D 0.9702 0.5383 0.2773 0.057 Uiso calc PR 0.50 1 D 4
    H H30E 0.9686 0.7300 0.2540 0.057 Uiso calc PR 0.50 1 D 4
    H H30F 0.9069 0.6307 0.2428 0.057 Uiso calc PR 0.50 1 D 4
    C C31' 0.9282(4) 0.5437(11) 0.3375(3) 0.0707(16) Uani d PRD 0.50 1 D 4
    H H31C 0.9222 0.5495 0.3721 0.085 Uiso calc PR 0.50 1 D 4
    H H31D 0.9576 0.4512 0.3407 0.085 Uiso calc PR 0.50 1 D 4
    C C32' 0.8661(3) 0.5148(12) 0.2856(3) 0.0390(17) Uani d PD 0.50 1 D 4
    H H32C 0.8708 0.5414 0.2512 0.047 Uiso calc PR 0.50 1 D 4
    H H32D 0.8528 0.3930 0.2840 0.047 Uiso calc PR 0.50 1 D 4
loop_
    _atom_site_aniso_label
    _atom_site_aniso_U_11
    _atom_site_aniso_U_22
    _atom_site_aniso_U_33
    _atom_site_aniso_U_12
    _atom_site_aniso_U_13
    _atom_site_aniso_U_23
    O1 0.0280(11) 0.0275(13) 0.0546(15) -0.0022(10) 0.0159(11) -0.0072(11)
    O2 0.0234(10) 0.0343(14) 0.0390(12) -0.0058(10) 0.0132(9) -0.0089(11)
    O3 0.0248(11) 0.0269(12) 0.0549(15) -0.0049(10) 0.0176(10) -0.0080(11)
    O4 0.0363(13) 0.0380(15) 0.0503(14) -0.0099(12) 0.0162(11) -0.0130(13)
    C1 0.0228(15) 0.029(4) 0.046(3) -0.001(5) 0.020(2) -0.003(4)
    C2 0.026(2) 0.022(5) 0.032(5) 0.005(3) 0.015(3) 0.007(3)
    C3 0.026(3) 0.022(4) 0.031(4) 0.006(3) 0.019(3) 0.009(3)
    C4 0.029(2) 0.026(3) 0.035(4) 0.006(2) 0.013(3) 0.006(2)
    C5 0.047(3) 0.022(3) 0.035(3) 0.007(3) 0.017(3) -0.0009(19)
    C6 0.035(3) 0.020(3) 0.027(2) 0.006(3) 0.013(2) -0.002(2)
    C7 0.044(3) 0.033(3) 0.023(2) 0.004(3) 0.011(2) -0.002(2)
    C8 0.058(4) 0.038(3) 0.039(3) -0.006(3) 0.003(3) -0.004(3)
    C9 0.075(5) 0.052(4) 0.044(3) -0.011(4) -0.001(3) -0.007(3)
    C10 0.057(4) 0.053(4) 0.027(2) 0.002(3) 0.006(2) 0.000(3)
    C11 0.034(3) 0.039(3) 0.0219(19) 0.004(2) 0.0085(18) 0.002(2)
    C12 0.037(3) 0.048(5) 0.036(2) -0.002(4) 0.013(2) 0.004(4)
    C13 0.047(3) 0.038(3) 0.033(2) 0.005(2) 0.018(2) 0.005(2)
    C14 0.041(3) 0.025(3) 0.040(2) 0.005(2) 0.022(2) 0.010(3)
    C15 0.038(3) 0.023(3) 0.035(2) 0.004(3) 0.023(2) 0.003(3)
    C16 0.034(3) 0.014(4) 0.036(2) 0.002(3) 0.023(2) 0.008(3)
    C17 0.038(3) 0.020(4) 0.045(2) 0.003(3) 0.026(2) 0.003(4)
    C18 0.033(3) 0.025(6) 0.051(3) -0.001(4) 0.030(2) -0.009(3)
    C1' 0.0228(15) 0.029(4) 0.046(3) -0.001(5) 0.020(2) -0.003(4)
    C2' 0.026(2) 0.022(5) 0.032(5) 0.005(3) 0.015(3) 0.007(3)
    C3' 0.026(3) 0.022(4) 0.031(4) 0.006(3) 0.019(3) 0.009(3)
    C4' 0.029(2) 0.026(3) 0.035(4) 0.006(2) 0.013(3) 0.006(2)
    C5' 0.047(3) 0.022(3) 0.035(3) 0.007(3) 0.017(3) -0.0009(19)
    C6' 0.035(3) 0.020(3) 0.027(2) 0.006(3) 0.013(2) -0.002(2)
    C7' 0.044(3) 0.033(3) 0.023(2) 0.004(3) 0.011(2) -0.002(2)
    C8' 0.058(4) 0.038(3) 0.039(3) -0.006(3) 0.003(3) -0.004(3)
    C9' 0.075(5) 0.052(4) 0.044(3) -0.011(4) -0.001(3) -0.007(3)
    C10' 0.057(4) 0.053(4) 0.027(2) 0.002(3) 0.006(2) 0.000(3)
    C11' 0.034(3) 0.039(3) 0.0219(19) 0.004(2) 0.0085(18) 0.002(2)
    C12' 0.037(3) 0.048(5) 0.036(2) -0.002(4) 0.013(2) 0.004(4)
    C13' 0.047(3) 0.038(3) 0.033(2) 0.005(2) 0.018(2) 0.005(2)
    C14' 0.041(3) 0.025(3) 0.040(2) 0.005(2) 0.022(2) 0.010(3)
    C15' 0.038(3) 0.023(3) 0.035(2) 0.004(3) 0.023(2) 0.003(3)
    C16' 0.034(3) 0.014(4) 0.036(2) 0.002(3) 0.023(2) 0.008(3)
    C17' 0.038(3) 0.020(4) 0.045(2) 0.003(3) 0.026(2) 0.003(4)
    C18' 0.033(3) 0.025(6) 0.051(3) -0.001(4) 0.030(2) -0.009(3)
    C19 0.0209(14) 0.0385(19) 0.0377(17) -0.0043(14) 0.0155(13) -0.0092(15)
    C20 0.0221(14) 0.0287(17) 0.0320(15) 0.0014(13) 0.0151(12) -0.0029(13)
    C21 0.0237(14) 0.0288(17) 0.0328(15) -0.0023(13) 0.0175(13) -0.0068(14)
    C22 0.0232(15) 0.0322(19) 0.0373(17) -0.0026(13) 0.0158(13) -0.0062(14)
    C23 0.0348(18) 0.0276(19) 0.050(2) -0.0033(15) 0.0043(16) -0.0014(17)
    C24 0.0187(14) 0.042(2) 0.0257(15) -0.0045(13) 0.0086(12) 0.0033(14)
    C25 0.0247(15) 0.044(2) 0.026(2) -0.0055(15) 0.0066(13) 0.0100(16)
    C26 0.028(2) 0.037(4) 0.039(4) -0.007(2) 0.006(3) -0.001(3)
    C27 0.028(2) 0.055(4) 0.047(4) -0.008(3) 0.011(3) 0.000(3)
    C28 0.0234(16) 0.054(4) 0.038(2) -0.005(2) 0.0016(15) 0.020(3)
    C29 0.0170(17) 0.078(3) 0.0282(18) -0.0030(19) 0.0040(15) -0.008(2)
    C30 0.0261(19) 0.057(4) 0.034(2) 0.014(3) 0.0156(17) 0.006(3)
    C31 0.0219(18) 0.047(3) 0.119(4) 0.0046(18) 0.004(2) -0.013(3)
    C32 0.0193(19) 0.041(3) 0.056(5) 0.003(2) 0.015(3) -0.006(4)
    C33 0.0183(14) 0.0329(19) 0.055(2) 0.0016(14) 0.0092(14) -0.0071(16)
    C34 0.0238(16) 0.0318(19) 0.059(2) 0.0001(14) 0.0176(16) -0.0104(18)
    C35 0.0274(18) 0.033(2) 0.091(3) 0.0026(16) 0.015(2) -0.019(2)
    C36 0.0276(17) 0.032(2) 0.077(3) -0.0046(15) 0.0198(18) -0.022(2)
    C37 0.0226(14) 0.0235(16) 0.0339(16) -0.0038(12) 0.0108(12) 0.0013(13)
    C38 0.0227(14) 0.0199(15) 0.0408(17) 0.0028(12) 0.0162(13) 0.0007(13)
    C39 0.0252(15) 0.0191(16) 0.0318(15) 0.0010(12) 0.0125(12) 0.0005(13)
    C40 0.0266(15) 0.0190(16) 0.0471(18) 0.0017(13) 0.0181(14) -0.0022(14)
    C41 0.0249(14) 0.0163(14) 0.0369(16) -0.0017(12) 0.0140(13) -0.0023(13)
    C42 0.0221(13) 0.0170(14) 0.0273(14) 0.0000(11) 0.0122(11) 0.0005(12)
    C43 0.0252(14) 0.0209(16) 0.0303(15) 0.0004(12) 0.0155(12) 0.0012(12)
    C44 0.0335(17) 0.0245(17) 0.0431(18) -0.0040(14) 0.0157(15) -0.0025(15)
    C45 0.0331(17) 0.035(2) 0.0456(19) -0.0100(15) 0.0169(15) -0.0031(16)
    C46 0.0234(14) 0.0349(19) 0.0388(17) -0.0049(14) 0.0129(13) 0.0036(15)
    C47 0.0237(14) 0.0248(16) 0.0323(16) -0.0008(12) 0.0134(13) 0.0028(13)
    C48 0.0303(16) 0.0347(19) 0.0306(16) -0.0021(14) 0.0090(14) 0.0073(14)
    C49 0.0223(14) 0.0271(17) 0.0424(17) 0.0044(13) 0.0166(13) 0.0032(14)
    C50 0.0239(14) 0.0178(15) 0.0406(17) 0.0035(12) 0.0155(13) 0.0025(13)
    C51 0.0227(13) 0.0151(14) 0.0293(14) 0.0010(11) 0.0141(11) 0.0000(12)
    C52 0.0196(13) 0.0202(15) 0.0252(14) 0.0006(11) 0.0099(11) 0.0037(12)
    C53 0.0248(14) 0.0227(16) 0.0250(14) 0.0029(12) 0.0119(11) -0.0011(12)
    C54 0.0315(15) 0.0188(15) 0.0287(15) -0.0010(12) 0.0131(12) -0.0015(12)
    C55 0.0352(19) 0.068(3) 0.056(2) -0.008(2) 0.0183(18) -0.021(2)
    C25' 0.0247(15) 0.044(2) 0.026(2) -0.0055(15) 0.0066(13) 0.0100(16)
    C26' 0.028(2) 0.037(4) 0.039(4) -0.007(2) 0.006(3) -0.001(3)
    C27' 0.028(2) 0.055(4) 0.047(4) -0.008(3) 0.011(3) 0.000(3)
    C28' 0.0234(16) 0.054(4) 0.038(2) -0.005(2) 0.0016(15) 0.020(3)
    C29' 0.0170(17) 0.078(3) 0.0282(18) -0.0030(19) 0.0040(15) -0.008(2)
    C30' 0.0261(19) 0.057(4) 0.034(2) 0.014(3) 0.0156(17) 0.006(3)
    C31' 0.0219(18) 0.047(3) 0.119(4) 0.0046(18) 0.004(2) -0.013(3)
    C32' 0.0193(19) 0.041(3) 0.056(5) 0.003(2) 0.015(3) -0.006(4)
_geom_special_details
;
All e.s.d.'s (except the e.s.d. in the dihedral angle between two l.s. planes)
are estimated using the full covariance matrix. The cell e.s.d.'s are taken
into account individually in the estimation of e.s.d.'s in distances, angles
and torsion angles; correlations between e.s.d.'s in cell parameters are only
used when they are defined by crystal symmetry. An approximate (isotropic)
treatment of cell e.s.d.'s is used for estimating e.s.d.'s involving l.s.
planes.
;
loop_
    _geom_bond_atom_site_label_1
    _geom_bond_atom_site_label_2
    _geom_bond_site_symmetry_2
    _geom_bond_distance
    _geom_bond_publ_flag
    O1 C1' . 1.38(2) ?
    O1 C1 . 1.39(2) ?
    O1 H1 . 0.8400 ?
    O1 H1' . 0.8400 ?
    O2 C19 . 1.382(4) ?
    O2 H2 . 0.8400 ?
    O3 C37 . 1.378(4) ?
    O3 H3 . 0.8400 ?
    O4 C55 . 1.402(4) ?
    O4 H4 . 0.8400 ?
    C1 C2 . 1.386(9) ?
    C1 C18 . 1.388(10) ?
    C2 C3 . 1.391(9) ?
    C2 H2A . 0.9500 ?
    C3 C16 . 1.394(7) ?
    C3 C4 . 1.522(8) ?
    C4 C5 . 1.532(7) ?
    C4 H4A . 0.9900 ?
    C4 H4B . 0.9900 ?
    C5 C6 . 1.523(7) ?
    C5 H5A . 0.9900 ?
    C5 H5B . 0.9900 ?
    C6 C7 . 1.529(7) ?
    C6 C15 . 1.536(7) ?
    C6 H6 . 1.0000 ?
    C7 C8 . 1.526(8) ?
    C7 C11 . 1.536(8) ?
    C7 H7 . 1.0000 ?
    C8 C9 . 1.542(8) ?
    C8 H8A . 0.9900 ?
    C8 H8B . 0.9900 ?
    C9 C10 . 1.557(9) ?
    C9 H9A . 0.9900 ?
    C9 H9B . 0.9900 ?
    C10 C11 . 1.539(7) ?
    C10 H10A . 0.9900 ?
    C10 H10B . 0.9900 ?
    C11 C12 . 1.535(8) ?
    C11 C13 . 1.542(8) ?
    C12 H12A . 0.9800 ?
    C12 H12B . 0.9800 ?
    C12 H12C . 0.9800 ?
    C13 C14 . 1.550(7) ?
    C13 H13A . 0.9900 ?
    C13 H13B . 0.9900 ?
    C14 C15 . 1.532(7) ?
    C14 H14A . 0.9900 ?
    C14 H14B . 0.9900 ?
    C15 C16 . 1.536(8) ?
    C15 H15 . 1.0000 ?
    C16 C17 . 1.393(8) ?
    C17 C18 . 1.392(9) ?
    C17 H17 . 0.9500 ?
    C18 H18A . 0.9500 ?
    C1' C18' . 1.390(10) ?
    C1' C2' . 1.390(9) ?
    C2' C3' . 1.392(9) ?
    C2' H2' . 0.9500 ?
    C3' C16' . 1.393(7) ?
    C3' C4' . 1.522(8) ?
    C4' C5' . 1.537(7) ?
    C4' H4'A . 0.9900 ?
    C4' H4'B . 0.9900 ?
    C5' C6' . 1.526(7) ?
    C5' H5'A . 0.9900 ?
    C5' H5'B . 0.9900 ?
    C6' C15' . 1.530(7) ?
    C6' C7' . 1.536(7) ?
    C6' H6' . 1.0000 ?
    C7' C8' . 1.532(8) ?
    C7' C11' . 1.535(8) ?
    C7' H7' . 1.0000 ?
    C8' C9' . 1.541(8) ?
    C8' H8'A . 0.9900 ?
    C8' H8'B . 0.9900 ?
    C9' C10' . 1.539(9) ?
    C9' H9'1 . 0.9900 ?
    C9' H9'2 . 0.9900 ?
    C10' C11' . 1.542(8) ?
    C10' H10C . 0.9900 ?
    C10' H10D . 0.9900 ?
    C11' C13' . 1.525(8) ?
    C11' C12' . 1.536(8) ?
    C12' H12D . 0.9800 ?
    C12' H12E . 0.9800 ?
    C12' H12F . 0.9800 ?
    C13' C14' . 1.546(8) ?
    C13' H13C . 0.9900 ?
    C13' H13D . 0.9900 ?
    C14' C15' . 1.535(7) ?
    C14' H14C . 0.9900 ?
    C14' H14D . 0.9900 ?
    C15' C16' . 1.548(8) ?
    C15' H15' . 1.0000 ?
    C16' C17' . 1.387(8) ?
    C17' C18' . 1.393(9) ?
    C17' H17' . 0.9500 ?
    C18' H18' . 0.9500 ?
    C19 C20 . 1.382(5) ?
    C19 C36 . 1.383(5) ?
    C20 C21 . 1.389(4) ?
    C20 H20 . 0.9500 ?
    C21 C34 . 1.411(5) ?
    C21 C22 . 1.506(5) ?
    C22 C23 . 1.510(4) ?
    C22 H22A . 0.9900 ?
    C22 H22B . 0.9900 ?
    C23 C24 . 1.531(5) ?
    C23 H23A . 0.9900 ?
    C23 H23B . 0.9900 ?
    C24 C33 . 1.507(5) ?
    C24 C25' . 1.520(8) ?
    C24 C25 . 1.530(8) ?
    C24 H24 . 1.0000 ?
    C24 H24' . 1.0000 ?
    C25 C26 . 1.549(9) ?
    C25 C29 . 1.583(8) ?
    C25 H25 . 1.0000 ?
    C26 C27 . 1.571(7) ?
    C26 H26A . 0.9900 ?
    C26 H26B . 0.9900 ?
    C27 C28 . 1.595(9) ?
    C27 H27A . 0.9900 ?
    C27 H27B . 0.9900 ?
    C28 C29 . 1.598(8) ?
    C28 H28A . 0.9900 ?
    C28 H28B . 0.9900 ?
    C29 C31 . 1.352(11) ?
    C29 C30 . 1.603(9) ?
    C30 H30A . 0.9800 ?
    C30 H30B . 0.9800 ?
    C30 H30C . 0.9800 ?
    C31 C32 . 1.554(7) ?
    C31 H31A . 0.9900 ?
    C31 H31B . 0.9900 ?
    C32 C33 . 1.503(6) ?
    C32 H32A . 0.9900 ?
    C32 H32B . 0.9900 ?
    C33 C34 . 1.523(4) ?
    C33 C32' . 1.588(7) ?
    C33 H33 . 1.0000 ?
    C33 H33' . 1.0000 ?
    C34 C35 . 1.399(5) ?
    C35 C36 . 1.382(5) ?
    C35 H35 . 0.9500 ?
    C36 H36 . 0.9500 ?
    C37 C38 . 1.380(5) ?
    C37 C54 . 1.389(4) ?
    C38 C39 . 1.395(4) ?
    C38 H38 . 0.9500 ?
    C39 C52 . 1.401(4) ?
    C39 C40 . 1.515(4) ?
    C40 C41 . 1.527(4) ?
    C40 H40A . 0.9900 ?
    C40 H40B . 0.9900 ?
    C41 C42 . 1.517(4) ?
    C41 H41A . 0.9900 ?
    C41 H41B . 0.9900 ?
    C42 C43 . 1.523(4) ?
    C42 C51 . 1.535(4) ?
    C42 H42 . 1.0000 ?
    C43 C44 . 1.532(4) ?
    C43 C47 . 1.541(4) ?
    C43 H43 . 1.0000 ?
    C44 C45 . 1.557(5) ?
    C44 H44A . 0.9900 ?
    C44 H44B . 0.9900 ?
    C45 C46 . 1.543(5) ?
    C45 H45A . 0.9900 ?
    C45 H45B . 0.9900 ?
    C46 C47 . 1.534(4) ?
    C46 H46A . 0.9900 ?
    C46 H46B . 0.9900 ?
    C47 C49 . 1.523(5) ?
    C47 C48 . 1.534(4) ?
    C48 H48A . 0.9800 ?
    C48 H48B . 0.9800 ?
    C48 H48C . 0.9800 ?
    C49 C50 . 1.534(4) ?
    C49 H49A . 0.9900 ?
    C49 H49B . 0.9900 ?
    C50 C51 . 1.538(4) ?
    C50 H50A . 0.9900 ?
    C50 H50B . 0.9900 ?
    C51 C52 . 1.527(4) ?
    C51 H51 . 1.0000 ?
    C52 C53 . 1.400(4) ?
    C53 C54 . 1.385(4) ?
    C53 H53 . 0.9500 ?
    C54 H54 . 0.9500 ?
    C55 H55A . 0.9800 ?
    C55 H55B . 0.9800 ?
    C55 H55C . 0.9800 ?
    C25' C29' . 1.521(7) ?
    C25' C26' . 1.571(8) ?
    C25' H25' . 1.0000 ?
    C26' C27' . 1.540(8) ?
    C26' H26C . 0.9900 ?
    C26' H26D . 0.9900 ?
    C27' C28' . 1.562(9) ?
    C27' H27C . 0.9900 ?
    C27' H27D . 0.9900 ?
    C28' C29' . 1.503(9) ?
    C28' H28C . 0.9900 ?
    C28' H28D . 0.9900 ?
    C29' C30' . 1.546(8) ?
    C29' C31' . 1.586(14) ?
    C30' H30D . 0.9800 ?
    C30' H30E . 0.9800 ?
    C30' H30F . 0.9800 ?
    C31' C32' . 1.589(8) ?
    C31' H31C . 0.9900 ?
    C31' H31D . 0.9900 ?
    C32' H32C . 0.9900 ?
    C32' H32D . 0.9900 ?
loop_
    _geom_angle_atom_site_label_1
    _geom_angle_atom_site_label_2
    _geom_angle_atom_site_label_3
    _geom_angle_site_symmetry_1
    _geom_angle_site_symmetry_3
    _geom_angle
    _geom_angle_publ_flag
    C1 O1 H1 . . 120.0 ?
    C1' O1 H1' . . 120.2 ?
    C1 O1 H1' . . 109.5 ?
    C19 O2 H2 . . 109.5 ?
    C37 O3 H3 . . 109.5 ?
    C55 O4 H4 . . 109.5 ?
    C2 C1 C18 . . 118.6(17) ?
    C2 C1 O1 . . 116.5(11) ?
    C18 C1 O1 . . 124.5(12) ?
    C1 C2 C3 . . 122.7(12) ?
    C1 C2 H2A . . 118.7 ?
    C3 C2 H2A . . 118.7 ?
    C2 C3 C16 . . 118.5(7) ?
    C2 C3 C4 . . 116.8(7) ?
    C16 C3 C4 . . 124.6(7) ?
    C3 C4 C5 . . 112.4(6) ?
    C3 C4 H4A . . 109.1 ?
    C5 C4 H4A . . 109.1 ?
    C3 C4 H4B . . 109.1 ?
    C5 C4 H4B . . 109.1 ?
    H4A C4 H4B . . 107.8 ?
    C6 C5 C4 . . 111.9(5) ?
    C6 C5 H5A . . 109.2 ?
    C4 C5 H5A . . 109.2 ?
    C6 C5 H5B . . 109.2 ?
    C4 C5 H5B . . 109.2 ?
    H5A C5 H5B . . 107.9 ?
    C5 C6 C7 . . 111.9(5) ?
    C5 C6 C15 . . 108.2(5) ?
    C7 C6 C15 . . 109.9(5) ?
    C5 C6 H6 . . 108.9 ?
    C7 C6 H6 . . 108.9 ?
    C15 C6 H6 . . 108.9 ?
    C8 C7 C6 . . 119.6(6) ?
    C8 C7 C11 . . 105.4(6) ?
    C6 C7 C11 . . 112.6(5) ?
    C8 C7 H7 . . 106.1 ?
    C6 C7 H7 . . 106.1 ?
    C11 C7 H7 . . 106.1 ?
    C7 C8 C9 . . 103.4(6) ?
    C7 C8 H8A . . 111.1 ?
    C9 C8 H8A . . 111.1 ?
    C7 C8 H8B . . 111.1 ?
    C9 C8 H8B . . 111.1 ?
    H8A C8 H8B . . 109.0 ?
    C8 C9 C10 . . 106.2(7) ?
    C8 C9 H9A . . 110.5 ?
    C10 C9 H9A . . 110.5 ?
    C8 C9 H9B . . 110.5 ?
    C10 C9 H9B . . 110.5 ?
    H9A C9 H9B . . 108.7 ?
    C11 C10 C9 . . 104.8(6) ?
    C11 C10 H10A . . 110.8 ?
    C9 C10 H10A . . 110.8 ?
    C11 C10 H10B . . 110.8 ?
    C9 C10 H10B . . 110.8 ?
    H10A C10 H10B . . 108.9 ?
    C12 C11 C7 . . 113.6(6) ?
    C12 C11 C10 . . 108.9(6) ?
    C7 C11 C10 . . 99.0(6) ?
    C12 C11 C13 . . 110.5(6) ?
    C7 C11 C13 . . 108.3(5) ?
    C10 C11 C13 . . 116.2(5) ?
    C11 C13 C14 . . 111.3(5) ?
    C11 C13 H13A . . 109.4 ?
    C14 C13 H13A . . 109.4 ?
    C11 C13 H13B . . 109.4 ?
    C14 C13 H13B . . 109.4 ?
    H13A C13 H13B . . 108.0 ?
    C15 C14 C13 . . 113.5(6) ?
    C15 C14 H14A . . 108.9 ?
    C13 C14 H14A . . 108.9 ?
    C15 C14 H14B . . 108.9 ?
    C13 C14 H14B . . 108.9 ?
    H14A C14 H14B . . 107.7 ?
    C14 C15 C6 . . 111.8(5) ?
    C14 C15 C16 . . 113.2(5) ?
    C6 C15 C16 . . 111.1(5) ?
    C14 C15 H15 . . 106.8 ?
    C6 C15 H15 . . 106.8 ?
    C16 C15 H15 . . 106.8 ?
    C17 C16 C3 . . 118.9(7) ?
    C17 C16 C15 . . 122.3(6) ?
    C3 C16 C15 . . 118.8(6) ?
    C18 C17 C16 . . 121.9(9) ?
    C18 C17 H17 . . 119.1 ?
    C16 C17 H17 . . 119.1 ?
    C1 C18 C17 . . 119.2(13) ?
    C1 C18 H18A . . 120.4 ?
    C17 C18 H18A . . 120.4 ?
    O1 C1' C18' . . 119.9(12) ?
    O1 C1' C2' . . 118.1(12) ?
    C18' C1' C2' . . 121.6(16) ?
    C1' C2' C3' . . 119.2(11) ?
    C1' C2' H2' . . 120.4 ?
    C3' C2' H2' . . 120.4 ?
    C2' C3' C16' . . 120.6(7) ?
    C2' C3' C4' . . 116.4(7) ?
    C16' C3' C4' . . 122.9(7) ?
    C3' C4' C5' . . 113.9(6) ?
    C3' C4' H4'A . . 108.8 ?
    C5' C4' H4'A . . 108.8 ?
    C3' C4' H4'B . . 108.8 ?
    C5' C4' H4'B . . 108.8 ?
    H4'A C4' H4'B . . 107.7 ?
    C6' C5' C4' . . 110.2(5) ?
    C6' C5' H5'A . . 109.6 ?
    C4' C5' H5'A . . 109.6 ?
    C6' C5' H5'B . . 109.6 ?
    C4' C5' H5'B . . 109.6 ?
    H5'A C5' H5'B . . 108.1 ?
    C5' C6' C15' . . 109.7(5) ?
    C5' C6' C7' . . 112.1(5) ?
    C15' C6' C7' . . 109.1(5) ?
    C5' C6' H6' . . 108.6 ?
    C15' C6' H6' . . 108.6 ?
    C7' C6' H6' . . 108.6 ?
    C8' C7' C11' . . 104.2(6) ?
    C8' C7' C6' . . 119.0(5) ?
    C11' C7' C6' . . 113.1(5) ?
    C8' C7' H7' . . 106.6 ?
    C11' C7' H7' . . 106.6 ?
    C6' C7' H7' . . 106.6 ?
    C7' C8' C9' . . 103.1(6) ?
    C7' C8' H8'A . . 111.1 ?
    C9' C8' H8'A . . 111.1 ?
    C7' C8' H8'B . . 111.1 ?
    C9' C8' H8'B . . 111.1 ?
    H8'A C8' H8'B . . 109.1 ?
    C10' C9' C8' . . 106.5(7) ?
    C10' C9' H9'1 . . 110.4 ?
    C8' C9' H9'1 . . 110.4 ?
    C10' C9' H9'2 . . 110.4 ?
    C8' C9' H9'2 . . 110.4 ?
    H9'1 C9' H9'2 . . 108.6 ?
    C9' C10' C11' . . 105.0(6) ?
    C9' C10' H10C . . 110.7 ?
    C11' C10' H10C . . 110.7 ?
    C9' C10' H10D . . 110.7 ?
    C11' C10' H10D . . 110.7 ?
    H10C C10' H10D . . 108.8 ?
    C13' C11' C7' . . 107.6(6) ?
    C13' C11' C12' . . 109.8(6) ?
    C7' C11' C12' . . 113.1(6) ?
    C13' C11' C10' . . 117.0(6) ?
    C7' C11' C10' . . 99.3(6) ?
    C12' C11' C10' . . 109.6(7) ?
    C11' C12' H12D . . 109.5 ?
    C11' C12' H12E . . 109.5 ?
    H12D C12' H12E . . 109.5 ?
    C11' C12' H12F . . 109.5 ?
    H12D C12' H12F . . 109.5 ?
    H12E C12' H12F . . 109.5 ?
    C11' C13' C14' . . 112.3(5) ?
    C11' C13' H13C . . 109.1 ?
    C14' C13' H13C . . 109.1 ?
    C11' C13' H13D . . 109.1 ?
    C14' C13' H13D . . 109.1 ?
    H13C C13' H13D . . 107.9 ?
    C15' C14' C13' . . 112.1(6) ?
    C15' C14' H14C . . 109.2 ?
    C13' C14' H14C . . 109.2 ?
    C15' C14' H14D . . 109.2 ?
    C13' C14' H14D . . 109.2 ?
    H14C C14' H14D . . 107.9 ?
    C6' C15' C14' . . 112.5(5) ?
    C6' C15' C16' . . 109.6(5) ?
    C14' C15' C16' . . 113.0(5) ?
    C6' C15' H15' . . 107.1 ?
    C14' C15' H15' . . 107.1 ?
    C16' C15' H15' . . 107.1 ?
    C17' C16' C3' . . 118.2(7) ?
    C17' C16' C15' . . 121.3(6) ?
    C3' C16' C15' . . 120.4(6) ?
    C16' C17' C18' . . 122.7(9) ?
    C16' C17' H17' . . 118.7 ?
    C18' C17' H17' . . 118.7 ?
    C1' C18' C17' . . 117.3(14) ?
    C1' C18' H18' . . 121.4 ?
    C17' C18' H18' . . 121.4 ?
    O2 C19 C20 . . 118.1(3) ?
    O2 C19 C36 . . 121.7(3) ?
    C20 C19 C36 . . 120.2(3) ?
    C19 C20 C21 . . 121.3(3) ?
    C19 C20 H20 . . 119.4 ?
    C21 C20 H20 . . 119.4 ?
    C20 C21 C34 . . 119.5(3) ?
    C20 C21 C22 . . 118.7(3) ?
    C34 C21 C22 . . 121.7(3) ?
    C21 C22 C23 . . 114.5(3) ?
    C21 C22 H22A . . 108.6 ?
    C23 C22 H22A . . 108.6 ?
    C21 C22 H22B . . 108.6 ?
    C23 C22 H22B . . 108.6 ?
    H22A C22 H22B . . 107.6 ?
    C22 C23 C24 . . 113.2(3) ?
    C22 C23 H23A . . 108.9 ?
    C24 C23 H23A . . 108.9 ?
    C22 C23 H23B . . 108.9 ?
    C24 C23 H23B . . 108.9 ?
    H23A C23 H23B . . 107.8 ?
    C33 C24 C25' . . 111.6(5) ?
    C33 C24 C25 . . 108.8(4) ?
    C33 C24 C23 . . 107.9(3) ?
    C25' C24 C23 . . 113.1(4) ?
    C25 C24 C23 . . 111.1(3) ?
    C33 C24 H24 . . 109.7 ?
    C25' C24 H24 . . 104.8 ?
    C25 C24 H24 . . 109.7 ?
    C23 C24 H24 . . 109.7 ?
    C33 C24 H24' . . 108.0 ?
    C25' C24 H24' . . 108.0 ?
    C25 C24 H24' . . 112.9 ?
    C23 C24 H24' . . 108.0 ?
    C24 C25 C26 . . 113.5(7) ?
    C24 C25 C29 . . 107.7(6) ?
    C24 C25 H25 . . 113.1 ?
    C26 C25 H25 . . 113.1 ?
    C29 C25 H25 . . 113.1 ?
    C25 C26 C27 . . 107.5(5) ?
    C25 C26 H26A . . 110.2 ?
    C27 C26 H26A . . 110.2 ?
    C25 C26 H26B . . 110.2 ?
    C27 C26 H26B . . 110.2 ?
    H26A C26 H26B . . 108.5 ?
    C26 C27 C28 . . 103.3(6) ?
    C26 C27 H27A . . 111.1 ?
    C28 C27 H27A . . 111.1 ?
    C26 C27 H27B . . 111.1 ?
    C28 C27 H27B . . 111.1 ?
    H27A C27 H27B . . 109.1 ?
    C27 C28 C29 . . 97.9(5) ?
    C27 C28 H28A . . 112.2 ?
    C29 C28 H28A . . 112.2 ?
    C27 C28 H28B . . 112.2 ?
    C29 C28 H28B . . 112.2 ?
    H28A C28 H28B . . 109.8 ?
    C31 C29 C25 . . 111.9(6) ?
    C31 C29 C28 . . 114.0(7) ?
    C25 C29 C28 . . 98.7(8) ?
    C31 C29 C30 . . 125.5(7) ?
    C25 C29 C30 . . 102.2(6) ?
    C28 C29 C30 . . 100.6(7) ?
    C29 C31 C32 . . 119.7(7) ?
    C29 C31 H31A . . 107.4 ?
    C32 C31 H31A . . 107.4 ?
    C29 C31 H31B . . 107.4 ?
    C32 C31 H31B . . 107.4 ?
    H31A C31 H31B . . 106.9 ?
    C33 C32 C31 . . 113.2(5) ?
    C33 C32 H32A . . 108.9 ?
    C31 C32 H32A . . 108.9 ?
    C33 C32 H32B . . 108.9 ?
    C31 C32 H32B . . 108.9 ?
    H32A C32 H32B . . 107.7 ?
    C32 C33 C24 . . 121.4(3) ?
    C32 C33 C34 . . 116.0(4) ?
    C24 C33 C34 . . 110.3(3) ?
    C24 C33 C32' . . 104.5(4) ?
    C34 C33 C32' . . 111.1(4) ?
    C32 C33 H33 . . 101.8 ?
    C24 C33 H33 . . 101.8 ?
    C34 C33 H33 . . 101.8 ?
    C24 C33 H33' . . 110.3 ?
    C34 C33 H33' . . 110.3 ?
    C32' C33 H33' . . 110.3 ?
    C35 C34 C21 . . 117.4(3) ?
    C35 C34 C33 . . 122.8(3) ?
    C21 C34 C33 . . 119.8(3) ?
    C36 C35 C34 . . 122.8(4) ?
    C36 C35 H35 . . 118.6 ?
    C34 C35 H35 . . 118.6 ?
    C35 C36 C19 . . 118.7(3) ?
    C35 C36 H36 . . 120.7 ?
    C19 C36 H36 . . 120.7 ?
    O3 C37 C38 . . 121.6(3) ?
    O3 C37 C54 . . 118.5(3) ?
    C38 C37 C54 . . 119.9(3) ?
    C37 C38 C39 . . 121.1(3) ?
    C37 C38 H38 . . 119.4 ?
    C39 C38 H38 . . 119.4 ?
    C38 C39 C52 . . 119.9(3) ?
    C38 C39 C40 . . 118.0(3) ?
    C52 C39 C40 . . 122.1(3) ?
    C39 C40 C41 . . 112.1(3) ?
    C39 C40 H40A . . 109.2 ?
    C41 C40 H40A . . 109.2 ?
    C39 C40 H40B . . 109.2 ?
    C41 C40 H40B . . 109.2 ?
    H40A C40 H40B . . 107.9 ?
    C42 C41 C40 . . 108.5(3) ?
    C42 C41 H41A . . 110.0 ?
    C40 C41 H41A . . 110.0 ?
    C42 C41 H41B . . 110.0 ?
    C40 C41 H41B . . 110.0 ?
    H41A C41 H41B . . 108.4 ?
    C41 C42 C43 . . 114.9(3) ?
    C41 C42 C51 . . 109.1(2) ?
    C43 C42 C51 . . 107.8(2) ?
    C41 C42 H42 . . 108.3 ?
    C43 C42 H42 . . 108.3 ?
    C51 C42 H42 . . 108.3 ?
    C42 C43 C44 . . 119.5(3) ?
    C42 C43 C47 . . 112.6(2) ?
    C44 C43 C47 . . 103.8(2) ?
    C42 C43 H43 . . 106.7 ?
    C44 C43 H43 . . 106.7 ?
    C47 C43 H43 . . 106.7 ?
    C43 C44 C45 . . 103.4(3) ?
    C43 C44 H44A . . 111.1 ?
    C45 C44 H44A . . 111.1 ?
    C43 C44 H44B . . 111.1 ?
    C45 C44 H44B . . 111.1 ?
    H44A C44 H44B . . 109.0 ?
    C46 C45 C44 . . 106.3(3) ?
    C46 C45 H45A . . 110.5 ?
    C44 C45 H45A . . 110.5 ?
    C46 C45 H45B . . 110.5 ?
    C44 C45 H45B . . 110.5 ?
    H45A C45 H45B . . 108.7 ?
    C47 C46 C45 . . 104.9(3) ?
    C47 C46 H46A . . 110.8 ?
    C45 C46 H46A . . 110.8 ?
    C47 C46 H46B . . 110.8 ?
    C45 C46 H46B . . 110.8 ?
    H46A C46 H46B . . 108.8 ?
    C49 C47 C48 . . 110.8(3) ?
    C49 C47 C46 . . 116.6(3) ?
    C48 C47 C46 . . 108.3(3) ?
    C49 C47 C43 . . 108.4(2) ?
    C48 C47 C43 . . 111.9(3) ?
    C46 C47 C43 . . 100.3(3) ?
    C47 C48 H48A . . 109.5 ?
    C47 C48 H48B . . 109.5 ?
    H48A C48 H48B . . 109.5 ?
    C47 C48 H48C . . 109.5 ?
    H48A C48 H48C . . 109.5 ?
    H48B C48 H48C . . 109.5 ?
    C47 C49 C50 . . 112.5(3) ?
    C47 C49 H49A . . 109.1 ?
    C50 C49 H49A . . 109.1 ?
    C47 C49 H49B . . 109.1 ?
    C50 C49 H49B . . 109.1 ?
    H49A C49 H49B . . 107.8 ?
    C49 C50 C51 . . 112.7(3) ?
    C49 C50 H50A . . 109.0 ?
    C51 C50 H50A . . 109.0 ?
    C49 C50 H50B . . 109.0 ?
    C51 C50 H50B . . 109.0 ?
    H50A C50 H50B . . 107.8 ?
    C52 C51 C42 . . 111.8(2) ?
    C52 C51 C50 . . 113.2(2) ?
    C42 C51 C50 . . 111.3(2) ?
    C52 C51 H51 . . 106.7 ?
    C42 C51 H51 . . 106.7 ?
    C50 C51 H51 . . 106.7 ?
    C53 C52 C39 . . 117.7(3) ?
    C53 C52 C51 . . 121.4(3) ?
    C39 C52 C51 . . 120.9(3) ?
    C54 C53 C52 . . 122.3(3) ?
    C54 C53 H53 . . 118.9 ?
    C52 C53 H53 . . 118.9 ?
    C53 C54 C37 . . 119.0(3) ?
    C53 C54 H54 . . 120.5 ?
    C37 C54 H54 . . 120.5 ?
    O4 C55 H55A . . 109.5 ?
    O4 C55 H55B . . 109.5 ?
    H55A C55 H55B . . 109.5 ?
    O4 C55 H55C . . 109.5 ?
    H55A C55 H55C . . 109.5 ?
    H55B C55 H55C . . 109.5 ?
    C24 C25' C29' . . 116.2(7) ?
    C24 C25' C26' . . 122.0(6) ?
    C29' C25' C26' . . 112.1(7) ?
    C24 C25' H25' . . 100.5 ?
    C29' C25' H25' . . 100.5 ?
    C26' C25' H25' . . 100.5 ?
    C27' C26' C25' . . 101.4(6) ?
    C27' C26' H26C . . 111.5 ?
    C25' C26' H26C . . 111.5 ?
    C27' C26' H26D . . 111.5 ?
    C25' C26' H26D . . 111.5 ?
    H26C C26' H26D . . 109.3 ?
    C26' C27' C28' . . 107.5(7) ?
    C26' C27' H27C . . 110.2 ?
    C28' C27' H27C . . 110.2 ?
    C26' C27' H27D . . 110.2 ?
    C28' C27' H27D . . 110.2 ?
    H27C C27' H27D . . 108.5 ?
    C29' C28' C27' . . 110.4(8) ?
    C29' C28' H28C . . 109.6 ?
    C27' C28' H28C . . 109.6 ?
    C29' C28' H28D . . 109.6 ?
    C27' C28' H28D . . 109.6 ?
    H28C C28' H28D . . 108.1 ?
    C28' C29' C25' . . 100.5(9) ?
    C28' C29' C30' . . 117.2(9) ?
    C25' C29' C30' . . 120.6(8) ?
    C28' C29' C31' . . 121.7(8) ?
    C25' C29' C31' . . 107.3(7) ?
    C30' C29' C31' . . 90.5(6) ?
    C29' C31' C32' . . 101.3(7) ?
    C29' C31' H31C . . 111.5 ?
    C32' C31' H31C . . 111.5 ?
    C29' C31' H31D . . 111.5 ?
    C32' C31' H31D . . 111.5 ?
    H31C C31' H31D . . 109.3 ?
    C33 C32' C31' . . 107.0(6) ?
    C33 C32' H32C . . 110.3 ?
    C31' C32' H32C . . 110.3 ?
    C33 C32' H32D . . 110.3 ?
    C31' C32' H32D . . 110.3 ?
    H32C C32' H32D . . 108.6 ?
loop_
    _geom_torsion_atom_site_label_1
    _geom_torsion_atom_site_label_2
    _geom_torsion_atom_site_label_3
    _geom_torsion_atom_site_label_4
    _geom_torsion_site_symmetry_1
    _geom_torsion_site_symmetry_2
    _geom_torsion_site_symmetry_3
    _geom_torsion_site_symmetry_4
    _geom_torsion
    _geom_torsion_publ_flag
    C1' O1 C1 C2 . . . .  1E1(2)
                                ?
    C1' O1 C1 C18 . . . .  -16E1(3)
                                   ?
    C18 C1 C2 C3 . . . . -2(6) ?
    O1 C1 C2 C3 . . . . -176(3) ?
    C1 C2 C3 C16 . . . . 2(4) ?
    C1 C2 C3 C4 . . . . -179(3) ?
    C2 C3 C4 C5 . . . . 176.8(12) ?
    C16 C3 C4 C5 . . . . -4.4(14) ?
    C3 C4 C5 C6 . . . . 37.6(10) ?
    C4 C5 C6 C7 . . . . 174.0(6) ?
    C4 C5 C6 C15 . . . . -64.8(7) ?
    C5 C6 C7 C8 . . . . -56.1(9) ?
    C15 C6 C7 C8 . . . . -176.3(7) ?
    C5 C6 C7 C11 . . . . 179.4(6) ?
    C15 C6 C7 C11 . . . . 59.2(7) ?
    C6 C7 C8 C9 . . . . -162.0(7) ?
    C11 C7 C8 C9 . . . . -34.1(9) ?
    C7 C8 C9 C10 . . . . 8.1(11) ?
    C8 C9 C10 C11 . . . . 20.3(11) ?
    C8 C7 C11 C12 . . . . -69.1(7) ?
    C6 C7 C11 C12 . . . . 62.9(8) ?
    C8 C7 C11 C10 . . . . 46.1(7) ?
    C6 C7 C11 C10 . . . . 178.1(6) ?
    C8 C7 C11 C13 . . . . 167.7(6) ?
    C6 C7 C11 C13 . . . . -60.3(7) ?
    C9 C10 C11 C12 . . . . 79.0(9) ?
    C9 C10 C11 C7 . . . . -39.8(9) ?
    C9 C10 C11 C13 . . . . -155.5(8) ?
    C12 C11 C13 C14 . . . . -69.6(8) ?
    C7 C11 C13 C14 . . . . 55.4(7) ?
    C10 C11 C13 C14 . . . . 165.7(6) ?
    C11 C13 C14 C15 . . . . -52.5(8) ?
    C13 C14 C15 C6 . . . . 50.7(7) ?
    C13 C14 C15 C16 . . . . 177.1(6) ?
    C5 C6 C15 C14 . . . . -175.2(5) ?
    C7 C6 C15 C14 . . . . -52.8(7) ?
    C5 C6 C15 C16 . . . . 57.3(7) ?
    C7 C6 C15 C16 . . . . 179.7(6) ?
    C2 C3 C16 C17 . . . . -2.6(16) ?
    C4 C3 C16 C17 . . . . 178.6(9) ?
    C2 C3 C16 C15 . . . . 177.3(12) ?
    C4 C3 C16 C15 . . . . -1.5(14) ?
    C14 C15 C16 C17 . . . . 27.7(10) ?
    C6 C15 C16 C17 . . . . 154.5(7) ?
    C14 C15 C16 C3 . . . . -152.2(8) ?
    C6 C15 C16 C3 . . . . -25.4(10) ?
    C3 C16 C17 C18 . . . . 3.3(15) ?
    C15 C16 C17 C18 . . . . -176.6(10) ?
    C2 C1 C18 C17 . . . . 3(5) ?
    O1 C1 C18 C17 . . . . 175(3) ?
    C16 C17 C18 C1 . . . . -3(3) ?
    C1 O1 C1' C18' . . . . 0E1(2)
                                 ?
    C1 O1 C1' C2' . . . .  -17E1(3)
                                   ?
    O1 C1' C2' C3' . . . . 179(3) ?
    C18' C1' C2' C3' . . . . 6(6) ?
    C1' C2' C3' C16' . . . . -1(4) ?
    C1' C2' C3' C4' . . . . 178(3) ?
    C2' C3' C4' C5' . . . . 174.3(12) ?
    C16' C3' C4' C5' . . . . -6.3(13) ?
    C3' C4' C5' C6' . . . . 38.3(9) ?
    C4' C5' C6' C15' . . . . -65.4(7) ?
    C4' C5' C6' C7' . . . . 173.2(6) ?
    C5' C6' C7' C8' . . . . -56.8(9) ?
    C15' C6' C7' C8' . . . . -178.5(6) ?
    C5' C6' C7' C11' . . . . -179.5(6) ?
    C15' C6' C7' C11' . . . . 58.8(7) ?
    C11' C7' C8' C9' . . . . -36.5(8) ?
    C6' C7' C8' C9' . . . . -163.6(7) ?
    C7' C8' C9' C10' . . . . 11.3(10) ?
    C8' C9' C10' C11' . . . . 17.7(11) ?
    C8' C7' C11' C13' . . . . 169.2(6) ?
    C6' C7' C11' C13' . . . . -60.2(7) ?
    C8' C7' C11' C12' . . . . -69.3(8) ?
    C6' C7' C11' C12' . . . . 61.4(8) ?
    C8' C7' C11' C10' . . . . 46.8(7) ?
    C6' C7' C11' C10' . . . . 177.5(6) ?
    C9' C10' C11' C13' . . . . -154.4(8) ?
    C9' C10' C11' C7' . . . . -39.0(9) ?
    C9' C10' C11' C12' . . . . 79.7(9) ?
    C7' C11' C13' C14' . . . . 56.3(7) ?
    C12' C11' C13' C14' . . . . -67.3(8) ?
    C10' C11' C13' C14' . . . . 166.9(7) ?
    C11' C13' C14' C15' . . . . -53.6(8) ?
    C5' C6' C15' C14' . . . . -176.1(5) ?
    C7' C6' C15' C14' . . . . -53.0(7) ?
    C5' C6' C15' C16' . . . . 57.3(7) ?
    C7' C6' C15' C16' . . . . -179.5(6) ?
    C13' C14' C15' C6' . . . . 51.4(7) ?
    C13' C14' C15' C16' . . . . 176.2(6) ?
    C2' C3' C16' C17' . . . . -3.2(18) ?
    C4' C3' C16' C17' . . . . 177.4(8) ?
    C2' C3' C16' C15' . . . . 179.0(12) ?
    C4' C3' C16' C15' . . . . -0.4(15) ?
    C6' C15' C16' C17' . . . . 157.2(7) ?
    C14' C15' C16' C17' . . . . 30.9(10) ?
    C6' C15' C16' C3' . . . . -25.0(11) ?
    C14' C15' C16' C3' . . . . -151.3(8) ?
    C3' C16' C17' C18' . . . . 2.7(15) ?
    C15' C16' C17' C18' . . . . -179.5(9) ?
    O1 C1' C18' C17' . . . . -179(3) ?
    C2' C1' C18' C17' . . . . -6(6) ?
    C16' C17' C18' C1' . . . . 2(3) ?
    O2 C19 C20 C21 . . . . 176.8(3) ?
    C36 C19 C20 C21 . . . . -2.0(5) ?
    C19 C20 C21 C34 . . . . -1.2(5) ?
    C19 C20 C21 C22 . . . . 176.3(3) ?
    C20 C21 C22 C23 . . . . 175.0(3) ?
    C34 C21 C22 C23 . . . . -7.5(5) ?
    C21 C22 C23 C24 . . . . 34.8(4) ?
    C22 C23 C24 C33 . . . . -61.7(4) ?
    C22 C23 C24 C25' . . . . 174.4(6) ?
    C22 C23 C24 C25 . . . . 179.2(5) ?
    C33 C24 C25 C26 . . . . 161.7(5) ?
    C25' C24 C25 C26 . . . . 35(6) ?
    C23 C24 C25 C26 . . . . -79.7(7) ?
    C33 C24 C25 C29 . . . . 57.8(7) ?
    C25' C24 C25 C29 . . . . -69(6) ?
    C23 C24 C25 C29 . . . . 176.5(6) ?
    C24 C25 C26 C27 . . . . -152.2(6) ?
    C29 C25 C26 C27 . . . . -40.4(8) ?
    C25 C26 C27 C28 . . . . 7.4(11) ?
    C26 C27 C28 C29 . . . . 28.7(12) ?
    C24 C25 C29 C31 . . . . -64.6(10) ?
    C26 C25 C29 C31 . . . . 178.8(7) ?
    C24 C25 C29 C28 . . . . 175.0(8) ?
    C26 C25 C29 C28 . . . . 58.4(8) ?
    C24 C25 C29 C30 . . . . 72.1(7) ?
    C26 C25 C29 C30 . . . . -44.5(7) ?
    C27 C28 C29 C31 . . . . -173.7(9) ?
    C27 C28 C29 C25 . . . . -54.9(11) ?
    C27 C28 C29 C30 . . . . 49.4(11) ?
    C25 C29 C31 C32 . . . . 46.5(12) ?
    C28 C29 C31 C32 . . . . 157.5(11) ?
    C30 C29 C31 C32 . . . . -78.1(11) ?
    C29 C31 C32 C33 . . . . -23.7(13) ?
    C31 C32 C33 C24 . . . . 19.7(9) ?
    C31 C32 C33 C34 . . . . 158.3(7) ?
    C31 C32 C33 C32' . . . . 73.4(12) ?
    C25' C24 C33 C32 . . . . -35.2(7) ?
    C25 C24 C33 C32 . . . . -39.4(7) ?
    C23 C24 C33 C32 . . . . -160.0(5) ?
    C25' C24 C33 C34 . . . . -175.9(5) ?
    C25 C24 C33 C34 . . . . 179.9(4) ?
    C23 C24 C33 C34 . . . . 59.3(4) ?
    C25' C24 C33 C32' . . . . -56.4(6) ?
    C25 C24 C33 C32' . . . . -60.6(5) ?
    C23 C24 C33 C32' . . . . 178.8(4) ?
    C20 C21 C34 C35 . . . . 3.8(5) ?
    C22 C21 C34 C35 . . . . -173.6(4) ?
    C20 C21 C34 C33 . . . . -175.1(3) ?
    C22 C21 C34 C33 . . . . 7.4(5) ?
    C32 C33 C34 C35 . . . . 4.0(7) ?
    C24 C33 C34 C35 . . . . 147.0(4) ?
    C32' C33 C34 C35 . . . . 31.6(7) ?
    C32 C33 C34 C21 . . . . -177.1(5) ?
    C24 C33 C34 C21 . . . . -34.1(5) ?
    C32' C33 C34 C21 . . . . -149.5(5) ?
    C21 C34 C35 C36 . . . . -3.6(7) ?
    C33 C34 C35 C36 . . . . 175.4(4) ?
    C34 C35 C36 C19 . . . . 0.5(7) ?
    O2 C19 C36 C35 . . . . -176.5(4) ?
    C20 C19 C36 C35 . . . . 2.3(6) ?
    O3 C37 C38 C39 . . . . 178.9(3) ?
    C54 C37 C38 C39 . . . . 0.2(5) ?
    C37 C38 C39 C52 . . . . 2.0(5) ?
    C37 C38 C39 C40 . . . . -176.5(3) ?
    C38 C39 C40 C41 . . . . 163.0(3) ?
    C52 C39 C40 C41 . . . . -15.5(4) ?
    C39 C40 C41 C42 . . . . 50.1(3) ?
    C40 C41 C42 C43 . . . . 170.2(3) ?
    C40 C41 C42 C51 . . . . -68.7(3) ?
    C41 C42 C43 C44 . . . . -54.2(4) ?
    C51 C42 C43 C44 . . . . -176.0(3) ?
    C41 C42 C43 C47 . . . . -176.4(3) ?
    C51 C42 C43 C47 . . . . 61.8(3) ?
    C42 C43 C44 C45 . . . . -161.9(3) ?
    C47 C43 C44 C45 . . . . -35.5(3) ?
    C43 C44 C45 C46 . . . . 10.9(4) ?
    C44 C45 C46 C47 . . . . 17.7(4) ?
    C45 C46 C47 C49 . . . . -155.7(3) ?
    C45 C46 C47 C48 . . . . 78.5(3) ?
    C45 C46 C47 C43 . . . . -38.9(3) ?
    C42 C43 C47 C49 . . . . -60.2(3) ?
    C44 C43 C47 C49 . . . . 169.1(3) ?
    C42 C43 C47 C48 . . . . 62.3(3) ?
    C44 C43 C47 C48 . . . . -68.3(3) ?
    C42 C43 C47 C46 . . . . 177.0(3) ?
    C44 C43 C47 C46 . . . . 46.4(3) ?
    C48 C47 C49 C50 . . . . -69.8(3) ?
    C46 C47 C49 C50 . . . . 165.7(3) ?
    C43 C47 C49 C50 . . . . 53.4(3) ?
    C47 C49 C50 C51 . . . . -51.7(4) ?
    C41 C42 C51 C52 . . . . 50.2(3) ?
    C43 C42 C51 C52 . . . . 175.6(2) ?
    C41 C42 C51 C50 . . . . 177.9(2) ?
    C43 C42 C51 C50 . . . . -56.7(3) ?
    C49 C50 C51 C52 . . . . -180.0(3) ?
    C49 C50 C51 C42 . . . . 53.1(3) ?
    C38 C39 C52 C53 . . . . -2.9(4) ?
    C40 C39 C52 C53 . . . . 175.6(3) ?
    C38 C39 C52 C51 . . . . 179.3(3) ?
    C40 C39 C52 C51 . . . . -2.2(4) ?
    C42 C51 C52 C53 . . . . 167.0(2) ?
    C50 C51 C52 C53 . . . . 40.2(4) ?
    C42 C51 C52 C39 . . . . -15.3(4) ?
    C50 C51 C52 C39 . . . . -142.0(3) ?
    C39 C52 C53 C54 . . . . 1.7(4) ?
    C51 C52 C53 C54 . . . . 179.5(3) ?
    C52 C53 C54 C37 . . . . 0.5(5) ?
    O3 C37 C54 C53 . . . . 179.8(3) ?
    C38 C37 C54 C53 . . . . -1.5(5) ?
    C33 C24 C25' C29' . . . . 52.5(11) ?
    C25 C24 C25' C29' . . . . 107(6) ?
    C23 C24 C25' C29' . . . . 174.4(8) ?
    C33 C24 C25' C26' . . . . -164.2(8) ?
    C25 C24 C25' C26' . . . . -109(6) ?
    C23 C24 C25' C26' . . . . -42.3(11) ?
    C24 C25' C26' C27' . . . . -167.7(9) ?
    C29' C25' C26' C27' . . . . -23.1(11) ?
    C25' C26' C27' C28' . . . . 6.6(11) ?
    C26' C27' C28' C29' . . . . 11.4(16) ?
    C27' C28' C29' C25' . . . . -24.2(15) ?
    C27' C28' C29' C30' . . . . 108.4(13) ?
    C27' C28' C29' C31' . . . . -142.3(9) ?
    C24 C25' C29' C28' . . . . 176.4(10) ?
    C26' C25' C29' C28' . . . . 29.6(13) ?
    C24 C25' C29' C30' . . . . 45.9(13) ?
    C26' C25' C29' C30' . . . . -100.9(10) ?
    C24 C25' C29' C31' . . . . -55.4(11) ?
    C26' C25' C29' C31' . . . . 157.8(8) ?
    C28' C29' C31' C32' . . . . 177.9(10) ?
    C25' C29' C31' C32' . . . . 63.3(7) ?
    C30' C29' C31' C32' . . . . -59.2(6) ?
    C32 C33 C32' C31' . . . . -63.4(10) ?
    C24 C33 C32' C31' . . . . 71.2(6) ?
    C34 C33 C32' C31' . . . . -169.8(5) ?
    C29' C31' C32' C33 . . . . -74.4(6) ?
loop_
    _geom_hbond_atom_site_label_D
    _geom_hbond_atom_site_label_H
    _geom_hbond_atom_site_label_A
    _geom_hbond_site_symmetry_A
    _geom_hbond_distance_DH
    _geom_hbond_distance_HA
    _geom_hbond_distance_DA
    _geom_hbond_angle_DHA
    O1 H1 O3 . 0.84 1.83 2.662(3) 170
    O2 H2 O4 . 0.84 1.82 2.655(4) 170
    O3 H3 O2 . 0.84 1.88 2.711(3) 173
    O4 H4 O1 1_545 0.84 1.90 2.736(4) 178
