# Supplementary material for: 17-Deoxoestrone [estra-1,3,5(10)-trien-3-ol]–methanol (3/1)
Source: Acta Crystallogr Sect E Struct Rep Online. 2011 Apr 16;67(Pt 5):o1160–1. doi: 10.1107/S1600536811013651 (PMC3089339; doi:10.1107/S1600536811013651)
Supplement: Supplementary file 2 [file e-67-o1160-Isup2.hkl]

# 
# h,k,l, Fc-squared, Fo-squared, sigma(Fo-squared) and status flag 
# 
data_I
_shelx_title '  C2 4797 Friedel pairs merged' 
_shelx_refln_list_code          4 
_shelx_F_calc_maximum      523.78 
_exptl_crystal_F_000      1752.00 
_reflns_d_resolution_high  0.7696 
 
loop_ 
 _symmetry_equiv_pos_as_xyz 
 'x, y, z' 
 '-x, y, -z' 
 'x+1/2, y+1/2, z' 
 '-x+1/2, y+1/2, -z' 
 
_cell_length_a    24.3084 
_cell_length_b     7.7235 
_cell_length_c    26.6479 
_cell_angle_alpha  90.000 
_cell_angle_beta  114.292 
_cell_angle_gamma  90.000 
 
_shelx_F_squared_multiplier     1.000 
 
loop_ 
 _refln_index_h 
 _refln_index_k 
 _refln_index_l 
 _refln_F_squared_calc 
 _refln_F_squared_meas 
 _refln_F_squared_sigma 
 _refln_observed_status 
   4   0   0    18320.38    19652.59    369.38 o 
   6   0   0      280.56      644.31     97.69 o 
   8   0   0      179.74      265.83     14.01 o 
  10   0   0     1408.13     1529.93     37.66 o 
  12   0   0     7342.80     7241.86    144.17 o 
  14   0   0     1598.27     1862.93     51.83 o 
  16   0   0        6.60       16.54     13.77 o 
  18   0   0      499.91      508.52     27.93 o 
  20   0   0      840.96      812.20     48.05 o 
  22   0   0      633.30      650.12     46.47 o 
  24   0   0       88.47       17.55     27.38 o 
  26   0   0        1.26       15.61     29.60 o 
  28   0   0      207.49      296.74     43.81 o 
   1   1   0     2082.96     1973.92     55.02 o 
   3   1   0     4062.91     3110.38    824.55 o 
   5   1   0     3556.47     3901.59    116.21 o 
   7   1   0     3380.91     3286.77     75.78 o 
   9   1   0     1981.65     2015.82     51.84 o 
  11   1   0     4257.39     3995.46     63.67 o 
  13   1   0     1565.64     1672.49     43.03 o 
  15   1   0      592.06      619.94     18.89 o 
  17   1   0     4647.83     4627.36     71.40 o 
  19   1   0      522.62      532.25     23.71 o 
  21   1   0      404.47      354.76     25.53 o 
  23   1   0      174.80      209.58     24.22 o 
  25   1   0       83.11      109.51     26.54 o 
  27   1   0      633.31      708.62     38.81 o 
   0   2   0    23946.52    21815.04    488.75 o 
   2   2   0     9098.92     8279.02    112.49 o 
   4   2   0     1901.39     1695.61     40.50 o 
   6   2   0      208.44      200.78     14.67 o 
   8   2   0     8290.90     8378.88    166.93 o 
  10   2   0      148.14      142.92      9.94 o 
  12   2   0      128.43      139.49     13.67 o 
  14   2   0      399.53      457.41     24.11 o 
  16   2   0     1119.79     1152.52     27.77 o 
  18   2   0      238.29      301.44     18.43 o 
  20   2   0     3175.02     2834.74     57.34 o 
  22   2   0      459.10      477.72     29.58 o 
  24   2   0       49.75       26.94     19.07 o 
  26   2   0      118.41      165.82     29.27 o 
  28   2   0      237.07      220.83     33.37 o 
   1   3   0     1956.97     1945.16     33.69 o 
   3   3   0     4664.73     4857.76     75.20 o 
   5   3   0      878.34     1045.77     40.85 o 
   7   3   0     2703.00     3034.61    109.93 o 
   9   3   0     1686.24     1950.15     37.29 o 
  11   3   0     1313.44     1467.33     32.35 o 
  13   3   0       43.56       42.78     10.96 o 
  15   3   0       55.57       57.17     12.47 o 
  17   3   0     1859.93     1706.74     39.33 o 
  19   3   0      736.21      612.07     30.73 o 
  21   3   0      243.03      275.02     24.90 o 
  23   3   0       65.55       53.99     21.48 o 
  25   3   0      373.68      390.25     31.39 o 
  27   3   0       49.17       69.35     28.63 o 
   0   4   0    11962.20    12717.19    293.80 o 
   2   4   0     1508.20     1861.56     34.55 o 
   4   4   0      383.88      419.22     13.70 o 
   6   4   0       34.92       26.94      8.67 o 
   8   4   0       51.86       20.88      7.53 o 
  10   4   0      345.07      451.17     18.90 o 
  12   4   0      441.56      449.60     20.29 o 
  14   4   0     3856.64     3561.79     59.07 o 
  16   4   0     1178.77     1123.82     29.40 o 
  18   4   0     1022.24     1083.97     34.09 o 
  20   4   0      265.82      278.82     22.80 o 
  22   4   0       91.85       78.73     19.30 o 
  24   4   0      111.11       98.11     23.29 o 
  26   4   0       17.56        7.68     23.47 o 
   1   5   0      400.29      425.72     20.91 o 
   3   5   0       39.52       66.11     10.00 o 
   5   5   0      641.36      673.32     20.06 o 
   7   5   0      693.04      594.59     19.32 o 
   9   5   0      311.86      274.92     18.95 o 
  11   5   0     5580.51     5057.95     77.84 o 
  13   5   0      416.04      439.60     19.33 o 
  15   5   0       49.59       22.38     10.71 o 
  17   5   0      102.07      127.36     18.92 o 
  19   5   0      325.52      322.93     23.51 o 
  21   5   0       75.56       60.61     27.55 o 
  23   5   0       17.02        9.19     26.18 o 
   0   6   0     1523.91     1642.40     60.57 o 
   2   6   0     1956.16     1779.06     56.00 o 
   4   6   0      990.41     1141.35     35.55 o 
   6   6   0     2990.07     2730.67     59.58 o 
   8   6   0      878.66      729.29     30.51 o 
  10   6   0      253.76      221.36     21.15 o 
  12   6   0      193.73      151.48     19.59 o 
  14   6   0       99.89       57.03     18.39 o 
  16   6   0        3.76        2.59     21.65 o 
  18   6   0       73.81      -12.50     33.35 o 
  20   6   0      104.80      111.53     27.11 o 
  22   6   0      183.09      170.62     31.48 o 
   1   7   0      177.21      123.73     20.47 o 
   3   7   0      490.52      486.21     27.89 o 
   5   7   0      297.83      328.01     24.97 o 
   7   7   0      292.18      326.39     25.11 o 
   9   7   0      158.70      180.20     22.17 o 
  11   7   0      371.46      343.45     26.14 o 
  13   7   0      183.94      198.65     26.06 o 
  15   7   0       30.83       33.77     25.23 o 
  17   7   0        3.84       12.50     29.92 o 
  19   7   0      249.24      319.83     34.74 o 
   0   8   0       12.33       21.10     28.69 o 
   2   8   0      140.69      142.62     22.82 o 
   4   8   0       58.91       39.21     20.51 o 
   6   8   0       43.99        1.61     20.27 o 
   8   8   0       17.31       22.40     24.27 o 
  10   8   0       32.10       18.89     20.71 o 
  12   8   0      106.98       95.59     23.42 o 
  14   8   0      610.44      511.62     65.31 o 
  16   8   0       18.49       -6.63     28.43 o 
   1   9   0      130.00      127.12     24.63 o 
   3   9   0       23.20      -10.89     21.78 o 
   5   9   0      142.47      135.13     25.68 o 
   7   9   0        3.67        1.99     22.87 o 
   9   9   0      303.38      412.58     32.84 o 
  11   9   0       54.60       40.44     25.63 o 
   0  10   0       95.13      134.05     54.78 o 
   2  10   0      134.47      221.82     33.14 o 
 -28   0   1      380.50      338.46     43.06 o 
 -26   0   1      112.18      153.91     33.83 o 
 -24   0   1       26.58       76.18     41.30 o 
 -22   0   1      114.48      121.44     29.39 o 
 -20   0   1       39.03       37.89     24.55 o 
 -18   0   1     1857.49     1836.62     50.52 o 
 -16   0   1     1733.34     1399.25     45.99 o 
 -14   0   1     4136.27     4134.21     87.83 o 
 -12   0   1        9.34       73.51     27.11 o 
 -10   0   1      342.29      387.36     25.97 o 
  -8   0   1       65.40       56.17     19.92 o 
  -6   0   1     1752.74     1562.19     72.34 o 
  -4   0   1     4163.58     4372.26     84.19 o 
   2   0   1     1006.06      783.11     22.09 o 
   4   0   1     1420.60     1373.97    107.23 o 
   6   0   1       18.34      237.68     98.45 o 
   8   0   1      198.78      473.26     31.42 o 
  10   0   1     4608.85     5114.11    103.57 o 
  12   0   1     1084.83     1110.01     38.94 o 
  14   0   1     2273.99     2350.93     56.75 o 
  16   0   1       60.06      111.16     16.59 o 
  18   0   1        0.83        0.55     15.95 o 
  20   0   1       59.21       61.36     26.33 o 
  22   0   1      261.41      264.40     35.75 o 
  24   0   1        3.12       -1.56     26.84 o 
  26   0   1       41.00       45.13     40.62 o 
  28   0   1      612.49      669.67     56.64 o 
 -29   1   1      260.55      292.21     32.15 o 
 -27   1   1      201.74      201.00     26.79 o 
 -25   1   1       72.54      105.17     22.53 o 
 -23   1   1       99.39      123.47     21.47 o 
 -21   1   1      311.83      336.55     25.78 o 
 -19   1   1     1847.10     1875.31     41.97 o 
 -17   1   1     6715.03     6405.21     94.27 o 
 -15   1   1     1005.47      887.02     38.30 o 
 -13   1   1      103.37      162.30     14.84 o 
 -11   1   1      943.75     1207.49     32.12 o 
  -9   1   1     1347.98     1311.34     31.39 o 
  -7   1   1     4134.27     4085.51     57.90 o 
  -5   1   1    29811.52    28919.87    423.33 o 
  -3   1   1    18970.95    18373.94    297.83 o 
  -1   1   1    10109.31     9575.36    155.15 o 
   1   1   1     8496.24     8817.04    168.30 o 
   3   1   1      141.32      325.09     33.54 o 
   5   1   1     1634.84     1522.04     43.52 o 
   7   1   1     1549.61     1542.65     63.58 o 
   9   1   1     4081.20     4784.70     83.03 o 
  11   1   1     3897.33     3955.09     71.36 o 
  13   1   1     2317.65     2356.96     42.37 o 
  15   1   1      388.45      427.98     17.18 o 
  17   1   1     2990.09     2743.53     47.22 o 
  19   1   1      998.06      988.46     26.36 o 
  21   1   1      228.76      236.62     23.38 o 
  23   1   1      285.32      294.44     26.58 o 
  25   1   1      115.56      115.97     23.46 o 
  27   1   1       40.53       55.33     24.99 o 
 -28   2   1      295.11      254.90     33.33 o 
 -26   2   1       54.15       34.70     20.96 o 
 -24   2   1      139.07      138.04     23.03 o 
 -22   2   1      152.68      129.71     25.52 o 
 -20   2   1     2911.96     2792.94     56.39 o 
 -18   2   1     1005.96     1090.26     32.19 o 
 -16   2   1     1333.59     1271.62     28.38 o 
 -14   2   1      122.80      183.18     19.21 o 
 -12   2   1       66.09       95.92      9.63 o 
 -10   2   1     5155.19     5463.75     86.37 o 
  -8   2   1      827.40      914.16     23.61 o 
  -6   2   1       63.82       69.28      7.49 o 
  -4   2   1     4789.77     4701.41     81.62 o 
  -2   2   1     3243.04     2997.70     47.47 o 
   0   2   1     1964.00     1799.02     39.38 o 
   2   2   1     5072.29     4251.86     72.69 o 
   4   2   1     1378.64     1317.60     78.78 o 
   6   2   1       78.99      114.35     15.94 o 
   8   2   1     1505.07     1572.67     27.69 o 
  10   2   1      279.99      328.12     25.30 o 
  12   2   1      117.16      116.41     10.62 o 
  14   2   1     1966.72     2048.92     40.96 o 
  16   2   1     1079.81     1177.42     31.38 o 
  18   2   1      304.65      297.04     17.27 o 
  20   2   1      435.49      489.57     30.14 o 
  22   2   1      203.34      174.29     22.43 o 
  24   2   1       59.71       52.04     18.05 o 
  26   2   1      180.96      142.68     28.33 o 
 -27   3   1      169.39      186.66     27.79 o 
 -25   3   1      170.06      200.59     26.43 o 
 -23   3   1       50.71       65.32     20.58 o 
 -21   3   1       56.16       83.71     18.05 o 
 -19   3   1      111.99      127.55     18.12 o 
 -17   3   1       80.42      115.89     15.67 o 
 -15   3   1      134.98      127.05     17.92 o 
 -13   3   1      139.78      168.54     16.72 o 
 -11   3   1      562.88      541.42     19.29 o 
  -9   3   1      961.57      815.69     19.66 o 
  -7   3   1     1904.09     1932.47     32.56 o 
  -5   3   1    13039.62    13042.05    390.76 o 
  -3   3   1     4117.50     4370.07     68.25 o 
  -1   3   1      500.38      488.71     14.77 o 
   1   3   1     5994.61     5802.75     80.96 o 
   3   3   1     2730.47     2603.80    216.81 o 
   5   3   1     1189.55     1338.72     35.91 o 
   7   3   1     8811.75     9397.96    143.70 o 
   9   3   1      907.06     1024.24     25.21 o 
  11   3   1     1401.02     1203.07     26.33 o 
  13   3   1      136.98      148.51     19.82 o 
  15   3   1      364.71      365.61     17.77 o 
  17   3   1      455.89      429.54     19.96 o 
  19   3   1      377.58      354.77     22.48 o 
  21   3   1       33.70       40.92     17.47 o 
  23   3   1       36.04       15.71     20.82 o 
  25   3   1      716.20      794.32     38.89 o 
  27   3   1        1.48      -14.65     24.03 o 
 -26   4   1      239.80      290.85     30.33 o 
 -24   4   1      181.67      170.59     31.48 o 
 -22   4   1      180.72      144.93     25.07 o 
 -20   4   1      347.40      335.68     22.67 o 
 -18   4   1      201.77      204.63     19.79 o 
 -16   4   1      333.64      373.84     24.63 o 
 -14   4   1      854.64      942.09     42.34 o 
 -12   4   1      475.21      497.31     19.41 o 
 -10   4   1      233.17      216.63     13.32 o 
  -8   4   1       14.38       13.41      8.91 o 
  -6   4   1      133.39      120.75      9.56 o 
  -4   4   1      730.38      649.30     16.34 o 
  -2   4   1     2988.81     3001.23     50.61 o 
   0   4   1     3570.17     3642.99     59.54 o 
   2   4   1     6475.40     6920.77    105.93 o 
   4   4   1      316.21      294.41     12.13 o 
   6   4   1      496.37      534.11     22.64 o 
   8   4   1      147.13      175.22     13.79 o 
  10   4   1      186.49      179.09     12.97 o 
  12   4   1     3083.78     2850.82     49.02 o 
  14   4   1     2657.18     2755.19     48.89 o 
  16   4   1     1289.23     1297.75     31.37 o 
  18   4   1      322.04      328.69     22.47 o 
  20   4   1        8.90       20.85     17.23 o 
  22   4   1      106.16      109.39     23.39 o 
  24   4   1      277.17      285.88     28.73 o 
  26   4   1      103.83       95.38     26.10 o 
 -25   5   1       53.17       49.80     30.73 o 
 -23   5   1      104.45      131.12     29.28 o 
 -21   5   1      153.01      127.74     21.26 o 
 -19   5   1       61.38       61.75     20.14 o 
 -17   5   1      232.24      231.56     22.74 o 
 -15   5   1      388.16      427.08     20.16 o 
 -13   5   1     1810.37     1734.78     36.24 o 
 -11   5   1     2783.25     2638.29     46.45 o 
  -9   5   1      176.93      185.00     21.96 o 
  -7   5   1     1726.48     1598.85     35.08 o 
  -5   5   1      195.88      249.66     14.78 o 
  -3   5   1      313.23      237.80     14.09 o 
  -1   5   1       47.81       62.42     13.80 o 
   1   5   1      186.10      185.07     16.30 o 
   3   5   1      169.21      174.68     11.67 o 
   5   5   1      365.70      328.61     14.27 o 
   7   5   1      123.34      177.00     12.37 o 
   9   5   1      470.96      484.28     18.90 o 
  11   5   1     2361.21     2321.60     50.01 o 
  13   5   1     1550.17     1385.84     51.17 o 
  15   5   1      388.17      475.90     21.14 o 
  17   5   1      327.24      318.69     22.47 o 
  19   5   1      179.77      211.87     21.95 o 
  21   5   1      114.18      146.14     22.04 o 
  23   5   1      165.44      177.60     32.23 o 
 -22   6   1       35.75       36.38     48.60 o 
 -20   6   1       19.00       -2.87     22.37 o 
 -18   6   1      183.42      195.19     28.44 o 
 -16   6   1       15.66        8.04     22.05 o 
 -14   6   1      229.40      169.08     20.80 o 
 -12   6   1      143.52       75.02     18.23 o 
 -10   6   1      135.33       84.18     19.11 o 
  -8   6   1     1013.92     1013.21     35.61 o 
  -6   6   1      161.01      197.39     20.82 o 
  -4   6   1      614.12      673.29     29.20 o 
  -2   6   1        0.85      -24.65     16.43 o 
   0   6   1      502.69      478.38     25.14 o 
   2   6   1      993.82     1008.44     49.46 o 
   4   6   1     3986.57     3488.92     70.71 o 
   6   6   1     2627.14     2609.97     57.79 o 
   8   6   1      141.88      152.91     20.05 o 
  10   6   1      941.56      987.17     34.31 o 
  12   6   1       52.22       30.17     17.69 o 
  14   6   1      240.71      249.29     26.19 o 
  16   6   1      174.05      130.67     53.38 o 
  18   6   1      187.08      188.34     27.59 o 
  20   6   1      231.27      208.50     30.49 o 
  22   6   1      282.30      276.92     34.56 o 
 -19   7   1      149.41      182.18     31.35 o 
 -17   7   1       22.85        5.15     24.67 o 
 -15   7   1       70.47       90.07     27.05 o 
 -13   7   1       51.45       34.63     18.51 o 
 -11   7   1        0.61        9.15     18.93 o 
  -9   7   1      883.85      831.76     34.17 o 
  -7   7   1      589.22      564.81     29.61 o 
  -5   7   1      552.85      453.89     27.26 o 
  -3   7   1      407.30      446.12     27.04 o 
  -1   7   1       16.75        3.01     17.77 o 
   1   7   1       68.53       58.44     19.09 o 
   3   7   1      762.08      759.61     37.77 o 
   5   7   1      790.75      727.65     31.16 o 
   7   7   1      793.28      846.76     33.43 o 
   9   7   1      627.10      567.13     37.86 o 
  11   7   1      285.06      297.78     25.07 o 
  13   7   1      339.24      449.14     31.93 o 
  15   7   1       11.78        9.04     25.26 o 
  17   7   1      105.65      102.36     26.72 o 
  19   7   1      241.36      185.91     37.90 o 
 -16   8   1      406.77      460.48     39.12 o 
 -14   8   1      384.25      355.02    156.93 o 
 -12   8   1       97.88      125.48     24.28 o 
 -10   8   1       10.59        7.29     21.15 o 
  -8   8   1      159.36      143.61     24.06 o 
  -6   8   1       60.33        8.32     24.34 o 
  -4   8   1      263.02      314.48     26.37 o 
  -2   8   1      332.76      298.61     26.04 o 
   0   8   1       21.80       23.14     20.08 o 
   2   8   1      381.92      370.96     27.68 o 
   4   8   1       38.44        1.52     20.24 o 
   6   8   1      306.30      314.88     26.69 o 
   8   8   1       43.72       33.18     23.33 o 
  10   8   1      193.81      194.77     25.09 o 
  12   8   1      304.59      366.35     29.52 o 
  14   8   1      451.94      534.10     39.63 o 
  16   8   1      143.57      152.32     31.74 o 
 -13   9   1       97.88       84.94     32.68 o 
 -11   9   1      696.05      774.15     76.40 o 
  -9   9   1      105.84       96.84     25.64 o 
  -7   9   1       60.95       52.02     24.12 o 
  -5   9   1      144.95      149.91     27.74 o 
  -3   9   1      126.01      158.58     25.60 o 
  -1   9   1       86.25       73.20     23.97 o 
   1   9   1      180.80      188.25     30.83 o 
   3   9   1        1.20       10.74     22.17 o 
   5   9   1       47.32        8.16     22.93 o 
   7   9   1        5.08        0.10     26.83 o 
   9   9   1      172.03      230.22     28.77 o 
  11   9   1      414.85      546.23     35.69 o 
  -2  10   1       44.41       60.33     27.01 o 
   0  10   1       51.99       13.43     25.92 o 
 -28   0   2       21.30        8.68     31.29 o 
 -26   0   2       83.56       92.05     32.15 o 
 -24   0   2       84.56       86.54     29.92 o 
 -22   0   2        2.71       30.57     23.52 o 
 -20   0   2        2.74       11.75     27.07 o 
 -18   0   2     1213.75     1116.32     36.42 o 
 -16   0   2     1064.01     1011.31     32.03 o 
 -14   0   2      544.02      608.91     33.20 o 
 -12   0   2     1141.50     1623.54     91.80 o 
 -10   0   2      470.35      471.49     18.07 o 
  -8   0   2      890.49      895.67     29.09 o 
  -6   0   2    12911.37    12381.05    234.84 o 
  -2   0   2     2171.42     1648.23     54.07 o 
   2   0   2    14621.49    13290.24    594.00 o 
   4   0   2    25587.34    27445.47    809.26 o 
   6   0   2     2466.53     2999.17    140.01 o 
   8   0   2     2152.64     2444.93     66.29 o 
  10   0   2     1898.13     2386.77    106.15 o 
  12   0   2      148.58      219.59     21.13 o 
  14   0   2      228.79      321.91     21.42 o 
  16   0   2     1338.12     1283.65     40.49 o 
  18   0   2      202.75      209.67     26.00 o 
  20   0   2        0.00       12.66     17.42 o 
  22   0   2       49.69      102.07     30.27 o 
  24   0   2      334.81      326.29     39.84 o 
  26   0   2      231.21      307.19     41.95 o 
 -29   1   2        3.32       41.28     24.14 o 
 -27   1   2       26.09       39.99     22.57 o 
 -25   1   2      506.98      496.69     31.24 o 
 -23   1   2      128.13       95.46     20.17 o 
 -21   1   2      173.73      194.11     20.89 o 
 -19   1   2     1748.80     1644.20     38.19 o 
 -17   1   2     1729.56     1745.15     52.08 o 
 -15   1   2     1207.86     1185.32     26.12 o 
 -13   1   2      235.43      312.29     16.37 o 
 -11   1   2      735.93      931.64     32.95 o 
  -9   1   2     5618.10     5214.54     73.50 o 
  -7   1   2    13583.04    12129.04    180.23 o 
  -5   1   2    16888.58    16437.62    229.53 o 
  -3   1   2    41321.02    39092.55    518.96 o 
  -1   1   2    54571.19    51739.98    688.16 o 
   1   1   2       98.68      150.48     11.67 o 
   3   1   2      159.17      192.05     13.30 o 
   5   1   2      335.64      298.45     11.49 o 
   7   1   2     2445.52     2461.95     40.78 o 
   9   1   2    18983.87    19153.55    278.99 o 
  11   1   2      168.84      418.05     25.49 o 
  13   1   2     3366.65     3550.97     55.45 o 
  15   1   2     1212.04     1228.13     27.55 o 
  17   1   2     2131.80     2009.80     38.52 o 
  19   1   2      126.80      186.13     17.42 o 
  21   1   2      977.50      967.72     38.09 o 
  23   1   2       37.14       56.78     20.27 o 
  25   1   2       32.79        6.91     20.45 o 
  27   1   2      143.32      182.70     27.51 o 
 -28   2   2      122.28      104.42     23.89 o 
 -26   2   2      382.41      335.30     29.17 o 
 -24   2   2       13.11       33.84     19.96 o 
 -22   2   2      252.41      196.94     22.82 o 
 -20   2   2      121.50      248.05     23.68 o 
 -18   2   2     4870.46     4740.76     82.31 o 
 -16   2   2      457.39      466.73     18.09 o 
 -14   2   2      386.25      462.47     16.56 o 
 -12   2   2      487.41      554.79     17.17 o 
 -10   2   2     9342.63     8981.25    267.03 o 
  -8   2   2     2921.17     2930.79     44.20 o 
  -6   2   2     1348.69     1190.83     24.22 o 
  -4   2   2     6154.24     5879.08    100.84 o 
  -2   2   2     1844.20     1815.00     32.52 o 
   0   2   2     1374.70     1574.64     48.42 o 
   2   2   2     5050.98     4642.65     65.00 o 
   4   2   2     4116.99     4005.74     57.35 o 
   6   2   2     2776.66     2892.09     77.72 o 
   8   2   2       98.72      148.90     15.98 o 
  10   2   2      173.84      169.39     10.87 o 
  12   2   2      736.92      687.82     19.25 o 
  14   2   2      987.91      924.17     24.18 o 
  16   2   2     3300.18     3162.59     58.62 o 
  18   2   2      738.75      782.79     24.74 o 
  20   2   2     2106.60     1948.35     45.17 o 
  22   2   2       15.68       36.95     18.48 o 
  24   2   2       11.24        5.31     14.87 o 
  26   2   2       16.66       19.51     18.85 o 
 -27   3   2      401.02      436.48     32.87 o 
 -25   3   2       81.15      100.36     22.93 o 
 -23   3   2       69.12       92.19     26.36 o 
 -21   3   2      555.21      538.15     26.34 o 
 -19   3   2      511.71      542.20     24.81 o 
 -17   3   2      192.06      203.58     18.03 o 
 -15   3   2     1645.31     1570.46     38.71 o 
 -13   3   2       43.81       48.48      9.09 o 
 -11   3   2     1595.02     1626.22     33.05 o 
  -9   3   2      416.83      374.54     16.00 o 
  -7   3   2     3975.77     3868.93     63.13 o 
  -5   3   2     6313.40     6667.50    115.17 o 
  -3   3   2      387.23      408.59     30.15 o 
  -1   3   2     1828.72     1707.93     40.41 o 
   1   3   2     5313.40     5361.09     83.75 o 
   3   3   2     1291.67     1316.59     48.46 o 
   5   3   2     2337.69     2665.24     43.76 o 
   7   3   2     5420.71     5792.29    103.47 o 
   9   3   2      484.49      554.04     17.56 o 
  11   3   2     1108.25     1133.81     25.62 o 
  13   3   2     1028.07     1007.99     26.03 o 
  15   3   2      286.12      324.45     18.03 o 
  17   3   2      207.83      251.32     21.49 o 
  19   3   2      159.91      109.44     20.77 o 
  21   3   2       44.62       37.58     17.16 o 
  23   3   2       38.31       48.31     27.36 o 
  25   3   2      283.52      363.06     31.42 o 
 -26   4   2       45.32       65.29     25.07 o 
 -24   4   2      629.77      566.24     34.78 o 
 -22   4   2      267.10      251.57     30.27 o 
 -20   4   2      397.71      427.35     28.11 o 
 -18   4   2     2262.44     2175.98     84.80 o 
 -16   4   2      464.53      412.37     23.16 o 
 -14   4   2     2934.17     2798.89     53.69 o 
 -12   4   2      592.37      502.03     22.09 o 
 -10   4   2       69.57       70.89     10.83 o 
  -8   4   2      166.72      189.28     13.00 o 
  -6   4   2       28.09       33.26      8.30 o 
  -4   4   2      952.38     1025.41     24.36 o 
  -2   4   2       19.62       25.17      9.05 o 
   0   4   2      599.95      578.07     23.95 o 
   2   4   2     6613.92     6149.26    659.52 o 
   4   4   2      619.83      526.41     21.75 o 
   6   4   2     2717.47     2191.61    336.07 o 
   8   4   2     1247.67     1189.44     56.96 o 
  10   4   2      627.01      623.69     20.81 o 
  12   4   2     2688.57     2578.29     45.77 o 
  14   4   2      345.86      322.18     20.65 o 
  16   4   2       61.44       48.11     16.76 o 
  18   4   2       56.06       53.68     17.76 o 
  20   4   2       16.96        0.38     17.82 o 
  22   4   2      560.79      587.66     34.03 o 
  24   4   2      122.44      183.03     26.92 o 
 -25   5   2      150.63      172.51     59.79 o 
 -23   5   2       17.61       44.81     24.56 o 
 -21   5   2      129.46       94.29     22.94 o 
 -19   5   2       67.31       52.65     16.90 o 
 -17   5   2      539.48      506.96     25.42 o 
 -15   5   2      299.91      219.86     16.68 o 
 -13   5   2     2824.50     2782.63     49.23 o 
 -11   5   2     2515.95     2245.69     41.50 o 
  -9   5   2       66.65       25.42     14.46 o 
  -7   5   2     2445.21     2232.54     43.68 o 
  -5   5   2      341.89      296.81     16.58 o 
  -3   5   2     2541.37     2362.72     43.99 o 
  -1   5   2      621.04      578.72     19.05 o 
   1   5   2       14.85       15.88     11.79 o 
   3   5   2      142.68      133.81      9.76 o 
   5   5   2      235.00      251.67     12.60 o 
   7   5   2       58.02      105.27     14.22 o 
   9   5   2     1074.68     1089.18     39.80 o 
  11   5   2     2820.36     2718.04     53.02 o 
  13   5   2      921.79      969.28     40.51 o 
  15   5   2      838.75      836.66     26.62 o 
  17   5   2       86.38       31.00     17.51 o 
  19   5   2       95.96      116.98     20.88 o 
  21   5   2      152.92      206.48     23.78 o 
  23   5   2      452.78      488.25     34.75 o 
 -22   6   2      143.07      164.20     35.60 o 
 -20   6   2      117.77      120.63     27.36 o 
 -18   6   2       87.13       69.75     24.45 o 
 -16   6   2      269.82      252.05     28.24 o 
 -14   6   2       71.15       70.62     18.74 o 
 -12   6   2      227.06      244.74     22.00 o 
 -10   6   2     1701.15     1600.58     83.93 o 
  -8   6   2      947.89      897.76     35.87 o 
  -6   6   2      284.45      355.57     23.99 o 
  -4   6   2     2323.62     2164.64     50.53 o 
  -2   6   2       62.32       29.39     17.55 o 
   0   6   2      908.91      697.69     29.07 o 
   2   6   2     3718.53     3712.52     73.94 o 
   4   6   2      802.93      777.86     61.63 o 
   6   6   2     2395.95     2107.80     50.56 o 
   8   6   2      301.83      306.93     22.82 o 
  10   6   2      444.54      343.96     97.92 o 
  12   6   2       30.64        3.26     16.15 o 
  14   6   2       62.72       70.22     18.84 o 
  16   6   2       33.43       13.34     22.21 o 
  18   6   2       55.89       41.81     24.85 o 
  20   6   2      253.32      256.26     32.24 o 
  22   6   2       13.96       33.26     29.03 o 
 -21   7   2      258.73      344.38     36.43 o 
 -19   7   2       75.17       61.26     28.84 o 
 -17   7   2      111.15       58.35     26.40 o 
 -15   7   2       73.44       75.79     25.75 o 
 -13   7   2      107.25       97.52     30.04 o 
 -11   7   2      225.02      225.56     23.56 o 
  -9   7   2      702.01      723.06     32.34 o 
  -7   7   2       20.56        7.02     17.89 o 
  -5   7   2      801.75      865.36     33.83 o 
  -3   7   2      211.79      189.12     21.83 o 
  -1   7   2      189.28      182.99     21.79 o 
   1   7   2      881.61      793.93     32.88 o 
   3   7   2     2591.25     2189.49     53.33 o 
   5   7   2      694.28      639.84     30.91 o 
   7   7   2      517.60      515.04     31.93 o 
   9   7   2      223.33      253.69     24.21 o 
  11   7   2       76.31      100.23     21.28 o 
  13   7   2       57.49       25.95     18.42 o 
  15   7   2      159.97      206.14     36.61 o 
  17   7   2      363.62      270.34     57.77 o 
  19   7   2       65.67       71.31     29.36 o 
 -18   8   2      164.61      186.51     34.37 o 
 -16   8   2      268.48      341.95     40.97 o 
 -14   8   2       79.05       27.75     62.95 o 
 -12   8   2      582.05      581.95     33.26 o 
 -10   8   2       31.77       30.41     21.71 o 
  -8   8   2        3.54       -5.15     20.63 o 
  -6   8   2       47.15       43.74     20.96 o 
  -4   8   2      275.56      273.67     25.80 o 
  -2   8   2      149.78       87.82     22.03 o 
   0   8   2        5.37      -12.55     19.60 o 
   2   8   2      528.08      486.80     29.89 o 
   4   8   2       23.50       14.37     19.77 o 
   6   8   2      345.23      421.78     29.11 o 
   8   8   2       90.86       91.19     22.68 o 
  10   8   2      320.30      331.25     27.65 o 
  12   8   2       37.01       56.19     22.74 o 
  14   8   2      277.60      375.28     35.73 o 
  16   8   2      123.03      122.68     30.98 o 
 -13   9   2       12.69       16.21     29.94 o 
 -11   9   2      201.84      347.91     37.31 o 
  -9   9   2      155.73      154.40     27.01 o 
  -7   9   2      272.46      296.58     28.70 o 
  -5   9   2       97.96      132.40     24.86 o 
  -3   9   2      195.98      218.53     27.57 o 
  -1   9   2        3.55       -7.66     21.99 o 
   1   9   2      133.40      184.15     25.89 o 
   3   9   2       26.42       55.14     23.07 o 
   5   9   2        0.72      -25.04     22.05 o 
   7   9   2        5.73       10.16     22.80 o 
   9   9   2      261.31      334.81     44.63 o 
  11   9   2      143.53      247.58     30.07 o 
  -2  10   2      129.35       98.42     32.93 o 
   0  10   2      153.24      184.60     35.25 o 
 -28   0   3      377.33      440.39     46.67 o 
 -26   0   3        5.03        4.95     36.27 o 
 -24   0   3      169.87      174.38     32.47 o 
 -22   0   3        0.06       27.76     24.84 o 
 -20   0   3     3069.99     2872.06    180.40 o 
 -18   0   3      630.82      595.09     26.23 o 
 -16   0   3       93.07      136.85     24.03 o 
 -14   0   3      252.90      415.92     31.56 o 
 -12   0   3     1254.17     1335.21     33.96 o 
 -10   0   3      563.08      585.98     30.30 o 
  -8   0   3     2844.80     2655.93     55.09 o 
  -6   0   3    11890.53    11117.73    277.15 o 
  -2   0   3      994.83      933.03     30.83 o 
   0   0   3      149.23      188.19     13.14 o 
   2   0   3      330.85      482.79     29.32 o 
   4   0   3     2008.85     2579.70    182.08 o 
   6   0   3     1594.65     2442.82     87.99 o 
   8   0   3      824.26      868.70     25.95 o 
  10   0   3     5887.99     6362.28    128.02 o 
  12   0   3      106.66      127.12     14.38 o 
  14   0   3      738.07      837.31     76.28 o 
  16   0   3     1327.92     1194.67     40.11 o 
  18   0   3      385.51      400.33     26.38 o 
  20   0   3       51.97       23.69     18.61 o 
  22   0   3       28.59       22.56     29.76 o 
  24   0   3      667.22      611.30     47.39 o 
  26   0   3       78.59       86.43     34.84 o 
 -29   1   3      194.61      228.42     29.47 o 
 -27   1   3        9.48        7.46     20.90 o 
 -25   1   3       94.11      110.97     22.32 o 
 -23   1   3      165.67      176.56     21.25 o 
 -21   1   3      582.65      554.87     28.04 o 
 -19   1   3     4015.38     3972.85     70.75 o 
 -17   1   3      708.25      843.74     39.38 o 
 -15   1   3      438.83      452.51     16.24 o 
 -13   1   3     2220.55     2244.80     39.31 o 
 -11   1   3    10483.78    10208.19    351.56 o 
  -9   1   3     1481.51     1528.70     27.73 o 
  -7   1   3     7014.13     6533.65     89.82 o 
  -5   1   3    10665.93    10658.44    143.40 o 
  -3   1   3    11479.45    11932.85    159.58 o 
  -1   1   3    26769.12    25198.32    334.23 o 
   1   1   3     5003.76     5899.50    204.02 o 
   3   1   3      802.12      876.36     30.38 o 
   5   1   3      284.45      227.25      9.93 o 
   7   1   3     3435.88     3729.71     58.89 o 
   9   1   3    14373.71    14348.69    210.81 o 
  11   1   3     1207.55     1221.97     24.43 o 
  13   1   3     2437.95     2405.65     41.08 o 
  15   1   3      363.27      425.27     38.55 o 
  17   1   3     2090.23     2044.60     39.45 o 
  19   1   3     1444.25     1222.44     30.23 o 
  21   1   3      151.73      219.17     20.76 o 
  23   1   3      212.43      242.02     25.47 o 
  25   1   3      312.71      357.74     30.60 o 
  27   1   3       18.82        5.16     24.01 o 
 -28   2   3        8.45       13.83     22.43 o 
 -26   2   3       19.34       50.45     26.79 o 
 -24   2   3       73.40      140.79     22.66 o 
 -22   2   3      228.24      234.41     23.33 o 
 -20   2   3     4437.04     4179.21     75.47 o 
 -18   2   3      348.18      487.61     84.75 o 
 -16   2   3     1051.39     1033.33     24.92 o 
 -14   2   3      316.48      369.82     20.42 o 
 -12   2   3       20.77       26.92     13.71 o 
 -10   2   3     9974.02    10734.04    147.33 o 
  -8   2   3     9081.97     9520.74    130.29 o 
  -6   2   3     2438.87     2426.94     36.91 o 
  -4   2   3     5609.59     5393.73     82.62 o 
  -2   2   3      828.23      886.92     16.74 o 
   0   2   3     7315.85     7168.18     97.83 o 
   2   2   3     2052.48     1968.70     33.53 o 
   4   2   3     2418.95     2682.74     40.50 o 
   6   2   3    21492.20    21580.34    319.93 o 
   8   2   3     2542.98     2595.66     41.42 o 
  10   2   3      953.72     1003.38     22.62 o 
  12   2   3       98.38      105.94     11.46 o 
  14   2   3      126.76      205.79     15.81 o 
  16   2   3     2310.84     2336.95     50.09 o 
  18   2   3     3204.25     2880.26     51.44 o 
  20   2   3      830.85      874.89     43.92 o 
  22   2   3      151.00      109.06     27.12 o 
  24   2   3       25.62       10.83     15.02 o 
  26   2   3       99.03       71.95     24.32 o 
 -27   3   3      437.32      360.71     30.95 o 
 -25   3   3       66.64      114.80     23.55 o 
 -23   3   3      291.92      252.93     30.04 o 
 -21   3   3        3.44        7.36     15.83 o 
 -19   3   3      865.63      852.88     30.33 o 
 -17   3   3      232.94      287.67     22.28 o 
 -15   3   3      752.27      646.66     32.97 o 
 -13   3   3      615.37      659.25     20.03 o 
 -11   3   3      175.15      155.64     11.00 o 
  -9   3   3      260.62      263.42     20.38 o 
  -7   3   3     5913.84     5979.41     84.87 o 
  -5   3   3    17884.67    17528.41    314.68 o 
  -3   3   3      930.31      994.42     21.87 o 
  -1   3   3     1922.88     2031.36     49.96 o 
   1   3   3     2457.57     2726.74     52.25 o 
   3   3   3     2135.66     2149.78     34.36 o 
   5   3   3      526.62      642.42     21.93 o 
   7   3   3     1596.95     1665.95     32.61 o 
   9   3   3     1152.28     1214.95     25.68 o 
  11   3   3      177.84      188.55     13.26 o 
  13   3   3      579.14      550.88     20.58 o 
  15   3   3      144.55      135.98     15.28 o 
  17   3   3      439.10      389.60     21.89 o 
  19   3   3      139.63      139.96     18.63 o 
  21   3   3      176.72      164.39     20.19 o 
  23   3   3        5.38      -24.19     19.51 o 
  25   3   3      163.00      174.06     27.85 o 
 -26   4   3       97.64      170.74     33.49 o 
 -24   4   3       23.76       46.86     22.72 o 
 -22   4   3       38.34       53.20     20.52 o 
 -20   4   3      486.22      506.85     29.28 o 
 -18   4   3      940.82      878.13     30.13 o 
 -16   4   3      585.49      531.21     24.42 o 
 -14   4   3     2722.46     2772.44     52.42 o 
 -12   4   3      676.89      695.94     23.79 o 
 -10   4   3     1242.03     1272.02     29.66 o 
  -8   4   3       79.51      101.14     11.04 o 
  -6   4   3      162.24      182.88     11.20 o 
  -4   4   3       20.00       15.47      9.26 o 
  -2   4   3     1081.84     1035.90     31.23 o 
   0   4   3     3327.46     3316.00     61.75 o 
   2   4   3      804.67      623.03     35.21 o 
   4   4   3      721.04      631.89     17.59 o 
   6   4   3     2127.03     2011.10     38.67 o 
   8   4   3      667.40      649.55     20.26 o 
  10   4   3     1326.01     1390.25     30.03 o 
  12   4   3      569.74      585.43     37.57 o 
  14   4   3      469.68      421.41     22.19 o 
  16   4   3      809.72      797.03     26.76 o 
  18   4   3      241.27      245.27     21.68 o 
  20   4   3      150.59      132.90     23.01 o 
  22   4   3       30.11       39.38     19.58 o 
  24   4   3      131.63      203.90     32.22 o 
 -25   5   3       91.10       69.64     39.40 o 
 -23   5   3       32.66        0.89     19.79 o 
 -21   5   3      152.43      166.46     28.68 o 
 -19   5   3       11.15        5.32     11.74 o 
 -17   5   3     1255.73     1189.41     67.69 o 
 -15   5   3      737.05      690.30     35.63 o 
 -13   5   3     1964.47     1494.28     35.74 o 
 -11   5   3     1288.09     1314.55     29.74 o 
  -9   5   3       56.76       45.24     14.84 o 
  -7   5   3     1523.68     1458.92     32.83 o 
  -5   5   3     2268.55     2051.73     40.36 o 
  -3   5   3     1372.88     1287.35     29.69 o 
  -1   5   3      662.94      614.76     20.72 o 
   1   5   3      336.59      284.16     23.62 o 
   3   5   3      421.83      518.25     19.52 o 
   5   5   3      313.44      268.14     26.96 o 
   7   5   3      105.78       89.88     11.80 o 
   9   5   3     1482.33     1365.58     33.93 o 
  11   5   3     4767.84     4209.44     74.04 o 
  13   5   3     1620.86     1540.20     34.95 o 
  15   5   3       90.69       71.02     14.90 o 
  17   5   3      120.76       83.79     18.63 o 
  19   5   3      139.34      177.97     22.16 o 
  21   5   3       55.57       42.30     20.98 o 
  23   5   3       41.68      105.87     23.46 o 
 -24   6   3      121.65      134.41     38.56 o 
 -22   6   3      494.67      584.58     39.71 o 
 -20   6   3        6.12       -3.44     23.83 o 
 -18   6   3      127.20      115.28     38.06 o 
 -16   6   3      169.62      152.92     26.11 o 
 -14   6   3      148.85      156.60     20.41 o 
 -12   6   3       49.93       53.07     20.55 o 
 -10   6   3      151.33      141.47     34.51 o 
  -8   6   3     2859.37     2946.91     63.25 o 
  -6   6   3      785.04      873.32     40.24 o 
  -4   6   3      399.80      357.16     23.41 o 
  -2   6   3       96.03      125.80     18.63 o 
   0   6   3      274.19      298.60     22.50 o 
   2   6   3     1870.49     1847.75     46.59 o 
   4   6   3      204.18      197.73     21.01 o 
   6   6   3     2916.03     1950.81    609.64 o 
   8   6   3     1257.39     1164.47     53.83 o 
  10   6   3      703.82      637.65     28.11 o 
  12   6   3      115.51      102.90     26.48 o 
  14   6   3      127.56       96.81     19.93 o 
  16   6   3      160.43      115.65     26.17 o 
  18   6   3       92.44       65.20     25.77 o 
  20   6   3      105.89      132.48     29.50 o 
 -21   7   3      146.01      188.49     32.63 o 
 -19   7   3       28.21       12.77     26.75 o 
 -17   7   3        1.16      -12.84     24.71 o 
 -15   7   3       29.42       53.58     27.64 o 
 -13   7   3        0.91      -16.93     18.97 o 
 -11   7   3      509.18      591.24     36.41 o 
  -9   7   3      170.71      214.98     22.88 o 
  -7   7   3      973.29      814.08     33.06 o 
  -5   7   3      259.39      339.27     25.09 o 
  -3   7   3      706.84      556.98     29.02 o 
  -1   7   3      331.45      368.91     25.28 o 
   1   7   3      450.28      427.36     26.21 o 
   3   7   3      134.05      200.20     22.23 o 
   5   7   3      456.56      356.73     25.15 o 
   7   7   3      462.13      524.68     28.90 o 
   9   7   3      254.86      278.55     24.17 o 
  11   7   3      144.94      146.27     25.19 o 
  13   7   3       20.98       14.35     17.93 o 
  15   7   3      308.03      342.61     27.86 o 
  17   7   3      171.91      266.98     32.09 o 
  19   7   3      265.01      355.86     36.56 o 
 -18   8   3      305.78      418.15     39.13 o 
 -16   8   3      105.52      129.21     30.57 o 
 -14   8   3      104.29       87.89     55.48 o 
 -12   8   3       76.75       44.81     22.75 o 
 -10   8   3       53.17       71.20     22.31 o 
  -8   8   3       99.02      115.63     23.48 o 
  -6   8   3       27.34       23.89     20.97 o 
  -4   8   3      215.82      188.69     33.41 o 
  -2   8   3      113.02       84.12     21.59 o 
   0   8   3       49.17       46.23     20.38 o 
   2   8   3      140.44      127.97     21.95 o 
   4   8   3       30.60       22.72     20.21 o 
   6   8   3      235.63      277.25     26.41 o 
   8   8   3      408.27      490.30     30.88 o 
  10   8   3      100.39       70.38     22.47 o 
  12   8   3       99.58       91.52     23.33 o 
  14   8   3      161.69      209.46     25.60 o 
  16   8   3       40.95       28.99     39.53 o 
 -13   9   3      104.06       76.68     31.17 o 
 -11   9   3       47.42       89.65     26.87 o 
  -9   9   3      149.84       87.82     25.65 o 
  -7   9   3      169.99      153.08     26.30 o 
  -5   9   3      105.50      104.66     24.58 o 
  -3   9   3      508.67      601.42     50.52 o 
  -1   9   3      125.57      139.65     25.01 o 
   1   9   3       25.95       12.17     22.67 o 
   3   9   3      113.47       91.46     24.67 o 
   5   9   3        3.56       -9.96     21.74 o 
   7   9   3        6.17      -20.51     38.02 o 
   9   9   3       12.59      -13.48     52.71 o 
  11   9   3      295.45      229.98     35.47 o 
 -30   0   4      417.97      459.29     49.09 o 
 -28   0   4      552.18      636.20     49.52 o 
 -26   0   4       93.44      169.66     34.29 o 
 -24   0   4       66.19       67.95     27.74 o 
 -22   0   4      920.68      926.40     68.67 o 
 -20   0   4     1996.54     1853.06     67.25 o 
 -18   0   4     4435.72     4058.13     88.81 o 
 -16   0   4     4872.76     4767.98     99.15 o 
 -14   0   4      174.44      343.24     34.89 o 
 -12   0   4     1311.02     1247.99     38.23 o 
 -10   0   4       65.42       47.77      7.72 o 
  -8   0   4      606.43      499.51     17.78 o 
  -6   0   4    18861.23    18218.19    343.50 o 
  -4   0   4    38934.09    37815.80    953.07 o 
   0   0   4      218.04      485.83     22.57 o 
   2   0   4     7638.03     8363.87    223.72 o 
   4   0   4      274.27      571.78     28.03 o 
   6   0   4      986.41     1163.52     44.64 o 
   8   0   4      130.11      376.18     37.55 o 
  10   0   4      449.93      764.17     48.61 o 
  12   0   4     1295.67     1267.24     36.69 o 
  14   0   4     2980.60     2994.17     82.20 o 
  16   0   4     1551.68     1501.46     46.21 o 
  18   0   4        0.00      -18.95     17.10 o 
  20   0   4      171.10      198.81     24.97 o 
  22   0   4       81.65      114.20     31.40 o 
  24   0   4       14.60       55.82     30.09 o 
  26   0   4       43.07       34.10     34.22 o 
 -29   1   4      424.52      444.39     33.52 o 
 -27   1   4       57.92       38.77     21.81 o 
 -25   1   4      193.23      208.23     23.89 o 
 -23   1   4      600.11      637.49     43.21 o 
 -21   1   4      184.48      194.56     21.15 o 
 -19   1   4      680.52      689.35     54.79 o 
 -17   1   4       87.74      121.59     17.52 o 
 -15   1   4     3212.57     3168.97     53.01 o 
 -13   1   4     1958.70     2141.35     41.60 o 
 -11   1   4     2572.68     2713.72     45.37 o 
  -9   1   4      582.64      607.69     24.77 o 
  -7   1   4     3093.18     3070.54     90.38 o 
  -5   1   4    11267.42    11030.52    148.17 o 
  -3   1   4     2902.62     3080.83     83.12 o 
  -1   1   4    63188.81    59215.70    786.83 o 
   1   1   4     7983.20     7172.23    113.36 o 
   3   1   4     6202.03     5965.54    100.04 o 
   5   1   4      345.81      381.16     19.19 o 
   7   1   4      851.65      894.33     20.14 o 
   9   1   4     1828.22     2009.55     46.77 o 
  11   1   4      478.36      549.99     18.28 o 
  13   1   4     1159.92     1150.51     26.12 o 
  15   1   4     4396.18     4148.70     65.59 o 
  17   1   4      106.94      157.60     14.97 o 
  19   1   4      146.05      141.12     15.23 o 
  21   1   4      255.30      250.34     21.35 o 
  23   1   4       53.24       48.17     20.89 o 
  25   1   4       60.97       83.91     24.99 o 
 -28   2   4       24.26       23.88     22.67 o 
 -26   2   4      405.45      334.39     28.09 o 
 -24   2   4      764.67      803.58     35.67 o 
 -22   2   4      297.10      339.61     29.60 o 
 -20   2   4     1128.77     1214.04     53.55 o 
 -18   2   4      900.13      854.28     27.50 o 
 -16   2   4      720.52      696.16     27.44 o 
 -14   2   4      749.06      729.01     18.65 o 
 -12   2   4     4225.99     4077.97     60.79 o 
 -10   2   4       76.08      138.54     22.68 o 
  -8   2   4     6717.77     6898.15     95.90 o 
  -6   2   4     1614.96     1482.51     24.75 o 
  -4   2   4     2058.70     1981.40     39.78 o 
  -2   2   4     1106.87     1174.77     27.82 o 
   0   2   4     2445.40     2252.83     33.89 o 
   2   2   4       75.91       99.62      9.02 o 
   4   2   4     9785.13     9332.42    127.90 o 
   6   2   4     3633.48     3374.34     55.85 o 
   8   2   4     4624.26     5128.24     74.61 o 
  10   2   4      173.17      239.76     12.53 o 
  12   2   4        4.52       45.81     13.45 o 
  14   2   4     2963.72     2792.05     47.96 o 
  16   2   4      838.27     1056.44     62.03 o 
  18   2   4      199.62      211.40     16.93 o 
  20   2   4      562.19      504.15     32.20 o 
  22   2   4       42.56       36.40     18.34 o 
  24   2   4       57.04       24.09     20.53 o 
  26   2   4      183.96      168.78     27.91 o 
 -27   3   4       56.37       88.89     23.92 o 
 -25   3   4      537.68      570.78     40.70 o 
 -23   3   4      764.50      747.07     35.08 o 
 -21   3   4       64.99       69.28     19.94 o 
 -19   3   4     1559.40     1484.14     52.61 o 
 -17   3   4      720.74      674.42     26.27 o 
 -15   3   4      302.12      283.74     14.58 o 
 -13   3   4     1271.48     1256.58     26.87 o 
 -11   3   4      631.69      686.48     18.44 o 
  -9   3   4     4939.33     4939.96     71.89 o 
  -7   3   4     4806.01     4888.02     70.61 o 
  -5   3   4      600.61      626.73     18.51 o 
  -3   3   4      645.56      687.80     15.49 o 
  -1   3   4     4517.43     4629.99     65.97 o 
   1   3   4      638.83      740.68     35.03 o 
   3   3   4      544.11      600.03     26.74 o 
   5   3   4      432.30      524.98     34.65 o 
   7   3   4     2129.08     2059.56     47.83 o 
   9   3   4      331.16      400.68     15.81 o 
  11   3   4      579.29      673.10     21.57 o 
  13   3   4     1689.08     1629.87     34.21 o 
  15   3   4      367.77      311.31     18.41 o 
  17   3   4     1142.49     1140.28     33.54 o 
  19   3   4       93.52      124.40     18.08 o 
  21   3   4      273.05      278.87     22.83 o 
  23   3   4      114.16      178.80     25.60 o 
  25   3   4       40.40       63.38     24.79 o 
 -26   4   4      143.38      177.40     33.31 o 
 -24   4   4      456.94      391.75     35.25 o 
 -22   4   4       79.76       36.59     16.85 o 
 -20   4   4       80.31       96.11     18.38 o 
 -18   4   4      134.83      130.11     17.56 o 
 -16   4   4      484.11      463.18     22.87 o 
 -14   4   4      104.12      119.20     13.61 o 
 -12   4   4      201.12      223.49     13.92 o 
 -10   4   4      872.97      835.19     21.65 o 
  -8   4   4       75.89       57.06      9.55 o 
  -6   4   4     4591.14     4572.92    113.72 o 
  -4   4   4     7056.21     7274.54    111.63 o 
  -2   4   4     1220.66     1313.29     27.95 o 
   0   4   4     2496.18     2718.09     47.34 o 
   2   4   4     1533.21     1653.38     29.29 o 
   4   4   4      443.77      344.14     13.78 o 
   6   4   4     1082.99     1120.50     24.51 o 
   8   4   4       51.76       37.84     11.87 o 
  10   4   4     6353.17     5814.44    108.17 o 
  12   4   4     2846.20     2788.40     49.55 o 
  14   4   4      376.20      402.18     20.05 o 
  16   4   4       64.56       62.28     15.21 o 
  18   4   4      115.02      131.04     19.48 o 
  20   4   4       76.29       92.43     19.40 o 
  22   4   4       76.40       81.60     20.70 o 
  24   4   4      181.67      180.69     28.17 o 
 -25   5   4      190.34      245.29     33.02 o 
 -23   5   4      127.40      123.04     27.48 o 
 -21   5   4      373.11      395.45     28.28 o 
 -19   5   4      113.93      108.08     19.02 o 
 -17   5   4      322.08      329.95     21.56 o 
 -15   5   4     1329.29     1197.42     33.04 o 
 -13   5   4      831.70      818.24     27.61 o 
 -11   5   4      174.37      168.13     15.45 o 
  -9   5   4      388.12      414.94     24.08 o 
  -7   5   4      713.99      701.90     31.69 o 
  -5   5   4     2143.55     1997.85     52.34 o 
  -3   5   4      594.33      624.51     28.04 o 
  -1   5   4     1667.96     1503.12     42.69 o 
   1   5   4      278.82      330.72     16.89 o 
   3   5   4      526.84      477.53     19.03 o 
   5   5   4      250.45      172.74     12.26 o 
   7   5   4       92.63       62.83     11.83 o 
   9   5   4     1274.08     1290.65     30.18 o 
  11   5   4     2200.95     2251.92     47.49 o 
  13   5   4      952.83      928.18     27.87 o 
  15   5   4       57.88       75.55     15.41 o 
  17   5   4      196.45      162.96     20.32 o 
  19   5   4      243.54      247.18     23.47 o 
  21   5   4      375.64      447.43     32.76 o 
  23   5   4       21.03       35.49     22.14 o 
 -24   6   4       66.35       21.91     27.97 o 
 -22   6   4      214.79      142.70     73.13 o 
 -20   6   4       32.69       15.74     17.72 o 
 -18   6   4       58.30       41.73     19.58 o 
 -16   6   4      216.14      172.58     22.04 o 
 -14   6   4      286.42      222.66     21.78 o 
 -12   6   4     1532.74     1426.31     40.99 o 
 -10   6   4      350.61      334.92     26.51 o 
  -8   6   4     5598.66     5418.68    108.02 o 
  -6   6   4     1823.04     1770.65     62.46 o 
  -4   6   4     1002.70      961.41     33.49 o 
  -2   6   4      269.59      212.57     20.36 o 
   0   6   4      376.77      333.27     37.44 o 
   2   6   4     2574.97     2620.92     83.90 o 
   4   6   4      181.81      146.64     47.08 o 
   6   6   4      272.75      306.25     22.52 o 
   8   6   4      302.48      303.44     22.88 o 
  10   6   4       14.71       -0.08     16.43 o 
  12   6   4       87.92       70.16     18.51 o 
  14   6   4      284.13      274.07     23.55 o 
  16   6   4       30.47       36.88     28.23 o 
  18   6   4      162.47      198.58     41.72 o 
  20   6   4        6.78       12.39     27.29 o 
 -21   7   4        7.19        7.76     28.22 o 
 -19   7   4       28.28       45.87     29.21 o 
 -17   7   4       62.43       78.99     26.94 o 
 -15   7   4      226.94      261.53     30.13 o 
 -13   7   4      139.34      190.21     23.19 o 
 -11   7   4      239.39      263.29     24.37 o 
  -9   7   4     1098.10     1109.32     37.37 o 
  -7   7   4      537.36      558.41     29.15 o 
  -5   7   4     1198.02      984.75     35.25 o 
  -3   7   4      126.20      114.85     20.44 o 
  -1   7   4      341.47      351.46     24.78 o 
   1   7   4      523.21      587.52     28.98 o 
   3   7   4       63.77       53.95     18.47 o 
   5   7   4      176.64      158.14     19.91 o 
   7   7   4      807.32      769.54     47.14 o 
   9   7   4      226.19      153.76     22.49 o 
  11   7   4      228.57      248.34     24.24 o 
  13   7   4       22.88       20.94     20.61 o 
  15   7   4       85.69      108.65     22.15 o 
  17   7   4        8.01        6.19     26.56 o 
 -18   8   4      330.48      306.73     36.90 o 
 -16   8   4      193.38      233.40     33.46 o 
 -14   8   4       72.70       55.37     27.04 o 
 -12   8   4      200.38      234.54     26.39 o 
 -10   8   4       86.30       94.24     22.91 o 
  -8   8   4      359.59      432.92     29.95 o 
  -6   8   4       93.00       78.42     22.16 o 
  -4   8   4      429.45      385.92     28.22 o 
  -2   8   4      103.53       86.98     23.15 o 
   0   8   4       37.92       45.49     20.68 o 
   2   8   4      339.04      386.05     30.25 o 
   4   8   4      136.90      134.12     22.82 o 
   6   8   4      172.95      174.23     23.82 o 
   8   8   4      322.85      353.38     27.80 o 
  10   8   4       33.25       18.74     18.76 o 
  12   8   4      111.57       41.31     37.17 o 
  14   8   4       41.33       26.58     27.59 o 
 -13   9   4       31.19       46.77     30.54 o 
 -11   9   4      121.49      127.10     27.57 o 
  -9   9   4       76.34       63.49     24.83 o 
  -7   9   4       19.49      -29.57     22.32 o 
  -5   9   4      333.83      393.97     30.78 o 
  -3   9   4       85.88      137.50     25.64 o 
  -1   9   4      104.67      106.30     29.32 o 
   1   9   4      204.26      155.46     31.54 o 
   3   9   4        8.90        8.54     38.90 o 
   5   9   4       42.22       72.66     28.97 o 
   7   9   4      145.90      133.62     32.04 o 
   9   9   4       44.13       55.82     31.10 o 
 -30   0   5      170.05      153.13     39.24 o 
 -28   0   5      123.94      169.34     36.67 o 
 -26   0   5        2.78       26.78     27.25 o 
 -24   0   5       23.97       62.23     28.40 o 
 -22   0   5      289.77      344.57     57.05 o 
 -20   0   5        4.69       24.62     22.25 o 
 -18   0   5        6.71       71.84     32.02 o 
 -16   0   5      898.84      924.19     41.72 o 
 -14   0   5      263.39      398.60     49.66 o 
 -12   0   5     1579.76     1353.80     33.29 o 
 -10   0   5       12.76       42.18     13.09 o 
  -8   0   5     3071.97     3271.38     85.18 o 
  -6   0   5     1239.70     1010.66     50.24 o 
  -4   0   5    54571.59    49498.79   1673.19 o 
  -2   0   5     8269.28     8438.89    331.55 o 
   0   0   5    24003.96    20758.77    583.55 o 
   2   0   5     2453.16     2416.73     84.00 o 
   4   0   5     1024.18      917.76     45.82 o 
   6   0   5      512.11      911.60     30.10 o 
   8   0   5    26558.43    26040.65    494.37 o 
  10   0   5      406.98      483.64     47.21 o 
  12   0   5      134.94      185.16     16.44 o 
  14   0   5      253.40      255.27     20.54 o 
  16   0   5      393.48      378.52     26.43 o 
  18   0   5       68.50       64.13     19.10 o 
  20   0   5        0.47       32.92     19.34 o 
  22   0   5       57.43       41.26     27.00 o 
  24   0   5        4.46       14.68     30.46 o 
  26   0   5      247.90      248.43     50.41 o 
 -29   1   5      255.02      299.42     30.40 o 
 -27   1   5       46.17       39.76     20.75 o 
 -25   1   5      411.70      426.64     28.67 o 
 -23   1   5      343.27      390.52     25.63 o 
 -21   1   5     4138.34     3762.49     79.81 o 
 -19   1   5       11.01       23.21     30.27 o 
 -17   1   5      171.04      227.33     15.71 o 
 -15   1   5     1764.84     1822.67     39.46 o 
 -13   1   5     1339.01     1341.71     51.93 o 
 -11   1   5     7119.02     7559.46    116.56 o 
  -9   1   5     4702.85     4916.31     77.13 o 
  -7   1   5     9491.69     9284.47    125.75 o 
  -5   1   5     5919.85     5586.05     76.90 o 
  -3   1   5     7155.37     7016.84     95.10 o 
  -1   1   5    50045.16    44645.64    653.10 o 
   1   1   5    12847.49    10878.86    178.21 o 
   3   1   5     1581.73     1525.38     49.20 o 
   5   1   5     1253.99     1385.78     35.20 o 
   7   1   5     1467.54     1823.08     74.55 o 
   9   1   5      501.26      532.40     16.49 o 
  11   1   5     1226.75     1192.09     25.61 o 
  13   1   5      506.55      461.02     17.80 o 
  15   1   5     4320.49     3996.99     64.27 o 
  17   1   5      278.91      328.63     18.18 o 
  19   1   5      861.11      920.54     27.71 o 
  21   1   5      114.02      129.99     18.99 o 
  23   1   5        1.64       15.41     23.00 o 
  25   1   5      607.21      648.92     38.43 o 
 -28   2   5        4.40       21.55     28.12 o 
 -26   2   5      267.52      306.71     27.42 o 
 -24   2   5      126.70      128.15     21.71 o 
 -22   2   5      492.55      509.81     47.87 o 
 -20   2   5      745.38      776.06     32.67 o 
 -18   2   5      412.97      431.55     23.43 o 
 -16   2   5      448.31      495.62     20.78 o 
 -14   2   5     3034.30     2829.58     45.05 o 
 -12   2   5     3399.00     3393.86     51.46 o 
 -10   2   5     3492.04     4208.12     64.77 o 
  -8   2   5     5966.68     5942.40     83.30 o 
  -6   2   5       28.63       28.35      8.33 o 
  -4   2   5     3226.88     3018.69     53.93 o 
  -2   2   5     1772.25     1665.25     26.53 o 
   0   2   5     2369.79     2119.43     32.26 o 
   2   2   5      580.43      595.05     29.52 o 
   4   2   5      180.63      250.21     24.68 o 
   6   2   5     1971.47     1992.12     77.78 o 
   8   2   5     2215.52     2427.01     39.72 o 
  10   2   5     1758.86     1664.88     31.37 o 
  12   2   5      393.45      389.88     16.76 o 
  14   2   5     3038.86     2811.78     49.01 o 
  16   2   5     4370.83     3912.87     81.98 o 
  18   2   5     1594.73     1402.26     38.47 o 
  20   2   5       43.00       52.64     17.61 o 
  22   2   5      115.56      100.31     18.56 o 
  24   2   5       58.36       72.43     23.87 o 
  26   2   5       23.16       37.59     25.33 o 
 -29   3   5       71.24       87.98     25.43 o 
 -27   3   5      167.80      206.86     26.55 o 
 -25   3   5       41.20       53.66     26.84 o 
 -23   3   5      202.88      210.69     23.34 o 
 -21   3   5       17.56       12.48     17.28 o 
 -19   3   5      339.14      346.55     21.18 o 
 -17   3   5      436.98      472.29     23.97 o 
 -15   3   5      180.58      173.04     12.72 o 
 -13   3   5      825.34      739.97     22.48 o 
 -11   3   5      256.75      395.51     15.01 o 
  -9   3   5     5838.21     6278.56     89.45 o 
  -7   3   5      105.87       79.92      8.76 o 
  -5   3   5     4843.02     5115.70     80.28 o 
  -3   3   5    10597.72     9978.01    136.66 o 
  -1   3   5    17288.22    17263.53    232.27 o 
   1   3   5      466.80      598.04     25.29 o 
   3   3   5     1876.18     2066.07     39.32 o 
   5   3   5     2562.46     2529.85     44.13 o 
   7   3   5      523.15      595.31     18.07 o 
   9   3   5      171.60      145.61     11.59 o 
  11   3   5     1411.04     1297.30     28.96 o 
  13   3   5       29.38       40.40     13.40 o 
  15   3   5      577.41      490.34     23.55 o 
  17   3   5      467.06      461.92     21.43 o 
  19   3   5      690.31      673.65     43.17 o 
  21   3   5      220.63      207.37     21.99 o 
  23   3   5      169.57      178.01     26.04 o 
  25   3   5       20.37       12.19     24.57 o 
 -26   4   5       45.11       92.95     30.78 o 
 -24   4   5       15.94       29.01     24.48 o 
 -22   4   5      153.99      172.99     23.42 o 
 -20   4   5      229.98      305.59     21.59 o 
 -18   4   5      175.01      209.74     19.24 o 
 -16   4   5     1314.66     1437.27     36.73 o 
 -14   4   5     1132.08     1047.58     26.26 o 
 -12   4   5     1045.54      997.77     25.06 o 
 -10   4   5     1902.62     1909.46     34.54 o 
  -8   4   5      185.20      253.91     12.49 o 
  -6   4   5      953.38     1092.99     25.54 o 
  -4   4   5      511.10      450.23     18.32 o 
  -2   4   5     1140.55     1166.18     26.10 o 
   0   4   5     1058.89      997.31     20.87 o 
   2   4   5      437.34      406.40     16.55 o 
   4   4   5     1357.43     1299.67     25.87 o 
   6   4   5      141.28      141.02     11.31 o 
   8   4   5       51.63       67.15     14.61 o 
  10   4   5     1927.12     1973.16     45.90 o 
  12   4   5     2270.90     2249.18     42.95 o 
  14   4   5      725.98      737.97     25.54 o 
  16   4   5      127.04      176.25     17.38 o 
  18   4   5       54.09       46.02     17.66 o 
  20   4   5       36.27       43.27     18.55 o 
  22   4   5      427.75      455.06     28.41 o 
  24   4   5      371.98      429.53     44.55 o 
 -25   5   5       11.83        6.63     27.30 o 
 -23   5   5      327.86      324.59     33.42 o 
 -21   5   5      168.15      177.24     24.15 o 
 -19   5   5      129.23      131.64     21.66 o 
 -17   5   5      259.30      240.60     20.23 o 
 -15   5   5      824.60      741.08     27.58 o 
 -13   5   5     1114.28     1113.35     28.41 o 
 -11   5   5      146.76      199.62     16.68 o 
  -9   5   5     1455.13     1393.19     41.49 o 
  -7   5   5     1129.61     1046.07     27.64 o 
  -5   5   5     1086.46     1129.73     28.72 o 
  -3   5   5     1128.95     1075.47     29.36 o 
  -1   5   5     1077.26     1210.46     29.17 o 
   1   5   5      474.04      497.77     20.17 o 
   3   5   5      283.97      307.04     16.25 o 
   5   5   5      872.10      821.12     22.42 o 
   7   5   5      246.53      239.25     14.80 o 
   9   5   5     1592.75     1610.01     34.64 o 
  11   5   5      952.79      832.13     47.61 o 
  13   5   5        1.78       14.34     13.51 o 
  15   5   5      102.92      100.53     16.04 o 
  17   5   5       77.90       77.88     16.21 o 
  19   5   5       69.28       66.80     20.41 o 
  21   5   5      276.63      326.90     26.62 o 
 -24   6   5      147.09      149.73     35.99 o 
 -22   6   5      144.09      152.34     24.12 o 
 -20   6   5      205.97      166.68     23.93 o 
 -18   6   5      158.84      165.86     26.72 o 
 -16   6   5      242.49      265.64     28.94 o 
 -14   6   5       47.52       25.87     12.16 o 
 -12   6   5     2107.98     2069.26     58.92 o 
  -8   6   5     3436.65     3439.57    100.84 o 
  -6   6   5     2059.27     2013.98    107.11 o 
  -4   6   5      235.63      262.23     24.80 o 
  -2   6   5       90.90       32.27     23.74 o 
   0   6   5        3.57       14.62     25.26 o 
   2   6   5     1466.67     1505.70     41.08 o 
   4   6   5     1013.72      920.14     32.49 o 
   6   6   5     1324.89     1104.23     36.23 o 
   8   6   5      285.26      212.24     20.70 o 
  10   6   5      169.14      149.21     19.80 o 
  12   6   5      200.31      199.49     21.65 o 
  14   6   5       35.84       61.29     19.35 o 
  16   6   5       40.06       36.91     20.04 o 
  18   6   5        8.99       11.84     24.73 o 
  20   6   5      295.10      262.35     32.53 o 
 -21   7   5       27.76       21.39     37.10 o 
 -19   7   5       61.30       47.76     26.70 o 
 -17   7   5      211.40      208.67     30.30 o 
 -15   7   5      369.00      350.30     32.27 o 
 -13   7   5      133.23      115.99     27.27 o 
 -11   7   5      337.47      331.74     38.02 o 
  -9   7   5       31.06       33.46     18.89 o 
  -7   7   5      189.31      240.08     26.12 o 
  -5   7   5      371.18      363.12     24.70 o 
  -3   7   5       84.11       61.69     18.61 o 
  -1   7   5       84.93      114.09     18.52 o 
   1   7   5     1718.97     1516.06     63.50 o 
   3   7   5      162.91      177.22     25.09 o 
   5   7   5      580.53      495.96     43.58 o 
   7   7   5      255.88      216.13     22.54 o 
   9   7   5       48.89       54.67     19.85 o 
  11   7   5      139.47      123.35     21.88 o 
  13   7   5        7.98        7.80     19.65 o 
  15   7   5      163.74       77.02     40.89 o 
  17   7   5       25.47       16.00     27.12 o 
 -18   8   5      170.04      247.78     35.14 o 
 -16   8   5      424.13      486.34     38.96 o 
 -14   8   5      174.58      228.77     31.22 o 
 -12   8   5       11.19       -4.94     21.81 o 
 -10   8   5       90.99       67.00     22.20 o 
  -8   8   5       41.51      -11.22     21.32 o 
  -6   8   5      149.25      184.94     24.32 o 
  -4   8   5      511.81      496.81     41.05 o 
  -2   8   5      129.64      175.66     26.56 o 
   0   8   5       26.97       22.81     20.25 o 
   2   8   5       98.07      101.30     21.25 o 
   4   8   5      310.72      293.55     25.64 o 
   6   8   5       34.43       26.72     20.31 o 
   8   8   5      618.20      385.91    218.78 o 
  10   8   5      218.05      167.01     32.68 o 
  12   8   5      720.77      842.90     45.28 o 
  14   8   5      181.63      118.45     30.54 o 
 -13   9   5      291.30      318.45     48.32 o 
 -11   9   5      119.65      102.55     31.77 o 
  -9   9   5       83.90       81.69     37.63 o 
  -7   9   5      142.41      156.72     31.18 o 
  -5   9   5       28.67       22.98     26.83 o 
  -3   9   5      449.61      475.24     38.72 o 
  -1   9   5       72.49       64.00     28.47 o 
   1   9   5       57.95       65.33     28.78 o 
   3   9   5       11.42        0.72     27.03 o 
   5   9   5       35.13       15.17     27.48 o 
   7   9   5       95.98      114.03     31.52 o 
   9   9   5      352.56      360.18     38.97 o 
 -30   0   6      134.20      238.96     40.62 o 
 -28   0   6      187.00      144.90     35.31 o 
 -26   0   6       10.25       11.28     28.29 o 
 -24   0   6       13.95       80.55     27.35 o 
 -22   0   6        2.56       11.89     70.96 o 
 -20   0   6       98.09      120.23     25.30 o 
 -18   0   6     2311.12     2089.71     98.97 o 
 -16   0   6       42.53       81.14     29.74 o 
 -14   0   6     1719.84     1591.33     45.79 o 
 -12   0   6     4822.04     4804.34     96.76 o 
 -10   0   6       65.04       64.82     14.75 o 
  -8   0   6      843.16      813.43     21.08 o 
  -6   0   6    44959.66    42651.75    801.95 o 
  -4   0   6   274341.44   254235.36  11402.62 o 
  -2   0   6   256131.84   229091.63  11547.36 o 
   0   0   6    11248.47    11303.62    213.90 o 
   2   0   6     1014.26     1013.72     29.70 o 
   4   0   6       67.58       71.89     20.11 o 
   6   0   6      732.52      880.79     26.32 o 
   8   0   6    14433.94    14502.46    288.93 o 
  10   0   6      829.61      977.72     35.51 o 
  12   0   6     1974.83     2064.40     53.30 o 
  14   0   6      220.23      258.78     21.86 o 
  16   0   6      249.90      241.31     23.02 o 
  18   0   6        0.22       20.38     19.03 o 
  20   0   6      255.96      265.76     26.84 o 
  22   0   6       47.14       38.24     29.31 o 
  24   0   6      176.39      171.72     37.76 o 
  26   0   6       54.77       46.68     36.84 o 
 -29   1   6       73.98       97.39     24.71 o 
 -27   1   6       75.31      129.59     23.37 o 
 -25   1   6      261.84      295.55     25.88 o 
 -23   1   6       63.09       82.93     19.19 o 
 -21   1   6     1779.17     1734.54     73.19 o 
 -19   1   6     2169.00     1992.01     55.58 o 
 -17   1   6      277.42      316.30     42.37 o 
 -15   1   6      828.09      897.43     35.03 o 
 -13   1   6     4081.32     4308.31     96.40 o 
 -11   1   6      472.39      445.64     30.33 o 
  -9   1   6     2078.83     2177.74     37.71 o 
  -7   1   6     4774.97     4670.58     65.30 o 
  -5   1   6     3503.16     3493.84     63.63 o 
  -3   1   6      340.70      591.85     46.12 o 
  -1   1   6    57990.52    55005.85    806.88 o 
   1   1   6    11042.20     9625.19    130.34 o 
   3   1   6      317.53      455.70     22.64 o 
   5   1   6      881.50     1083.20     32.99 o 
   7   1   6     4798.97     4798.91     69.80 o 
   9   1   6     1358.67     1418.75     27.43 o 
  11   1   6      260.63      310.59     14.22 o 
  13   1   6     2172.33     2122.11     39.18 o 
  15   1   6      792.06      921.96     26.25 o 
  17   1   6      942.86      829.10     25.86 o 
  19   1   6      532.07      501.44     22.76 o 
  21   1   6       95.04      108.00     19.00 o 
  23   1   6       75.24       95.06     23.20 o 
  25   1   6      208.70      256.66     30.02 o 
 -30   2   6      415.33      425.56     34.24 o 
 -28   2   6      124.24      140.44     25.64 o 
 -26   2   6      349.65      308.40     26.75 o 
 -24   2   6       59.96       63.97     24.84 o 
 -22   2   6      569.42      482.52     32.68 o 
 -20   2   6     1257.57     1286.35     92.78 o 
 -18   2   6      253.52      264.30     17.40 o 
 -16   2   6      224.62      246.11     16.87 o 
 -14   2   6      560.60      544.82     15.91 o 
 -12   2   6     1783.95     1741.98     30.25 o 
 -10   2   6     2388.89     2503.92     39.23 o 
  -8   2   6      852.09      969.57     55.95 o 
  -6   2   6      881.78      798.19     16.89 o 
  -4   2   6     7591.35     7429.36    106.87 o 
  -2   2   6     5499.49     5297.40     73.84 o 
   0   2   6     1348.28     1205.54     20.99 o 
   2   2   6      248.57      287.89     25.73 o 
   4   2   6      320.78      487.62     23.52 o 
   6   2   6     4805.42     4595.83     67.44 o 
   8   2   6     1019.71      898.31     84.51 o 
  10   2   6      886.92      938.38     23.07 o 
  12   2   6      390.37      434.21     18.84 o 
  14   2   6      298.90      299.38     17.41 o 
  16   2   6     1436.43     1411.05     35.06 o 
  18   2   6      486.93      505.99     23.60 o 
  20   2   6       62.51       53.66     15.84 o 
  22   2   6      153.68      160.99     20.96 o 
  24   2   6       19.38       15.09     23.10 o 
 -29   3   6      275.78      309.67     29.95 o 
 -27   3   6      195.47      178.62     26.38 o 
 -25   3   6      171.80      171.47     29.41 o 
 -23   3   6       26.84        9.65     17.50 o 
 -21   3   6     1471.95     1283.28     41.69 o 
 -19   3   6      356.59      386.30     30.10 o 
 -17   3   6       25.29       39.86     14.46 o 
 -15   3   6     1485.90     1396.07     29.20 o 
 -13   3   6      294.79      355.50     14.81 o 
 -11   3   6     1767.28     1937.87     33.84 o 
  -9   3   6     7061.45     7601.93    106.68 o 
  -7   3   6      101.92       93.07     13.72 o 
  -5   3   6     3153.97     3079.24     51.07 o 
  -3   3   6     9434.42     9133.77    125.62 o 
  -1   3   6     8441.95     8731.53    120.37 o 
   1   3   6     6034.40     6107.53     86.04 o 
   3   3   6      836.95      890.47     49.92 o 
   5   3   6      568.01      644.00     23.38 o 
   7   3   6      815.14      861.36     20.94 o 
   9   3   6       29.02       28.14      9.62 o 
  11   3   6       64.49       54.55     13.00 o 
  13   3   6      203.31      238.14     18.62 o 
  15   3   6      894.41      879.36     26.94 o 
  17   3   6      172.46      160.36     16.44 o 
  19   3   6      318.21      296.85     20.31 o 
  21   3   6      107.68       87.86     20.22 o 
  23   3   6       51.37       62.84     24.20 o 
 -28   4   6       53.76       50.92     42.15 o 
 -26   4   6       18.75        4.85     23.26 o 
 -24   4   6      252.39      327.77     27.95 o 
 -22   4   6      160.37      153.94     22.65 o 
 -20   4   6      450.93      503.30     25.26 o 
 -18   4   6     3214.52     2901.11     57.45 o 
 -16   4   6      705.00      685.45     27.66 o 
 -14   4   6       70.37      114.46     13.22 o 
 -12   4   6      268.37      257.42     18.85 o 
 -10   4   6      542.42      512.50     17.92 o 
  -8   4   6     2344.51     2484.93     41.04 o 
  -6   4   6     1199.67     1141.40     25.46 o 
  -4   4   6      905.87     1015.92     24.53 o 
  -2   4   6     2881.11     3145.23     53.53 o 
   0   4   6      285.85      300.97     12.19 o 
   2   4   6       79.61      105.38      9.20 o 
   4   4   6     1116.33     1161.88     24.60 o 
   6   4   6      136.82      139.05     12.72 o 
   8   4   6       19.38       35.75     12.67 o 
  10   4   6     2766.58     2577.51     50.32 o 
  12   4   6     2032.23     2056.45     40.82 o 
  14   4   6      785.37      760.19     26.23 o 
  16   4   6      299.60      260.31     21.18 o 
  18   4   6       70.71       93.31     16.76 o 
  20   4   6       77.91       89.85     19.87 o 
  22   4   6        4.26       -4.43     19.61 o 
 -25   5   6      220.06      184.70     32.41 o 
 -23   5   6      127.91      112.72     35.54 o 
 -21   5   6      262.96      253.64     25.15 o 
 -19   5   6      368.09      364.21     26.69 o 
 -17   5   6       21.21        7.28     18.24 o 
 -15   5   6       16.92      -16.38     16.67 o 
 -13   5   6      945.34     1049.88     30.82 o 
 -11   5   6      262.28      283.02     18.28 o 
  -9   5   6     1861.94     1856.81     39.65 o 
  -7   5   6     1290.65     1312.25     31.93 o 
  -5   5   6     2576.94     2701.24     49.91 o 
  -3   5   6       92.35      129.58     14.01 o 
  -1   5   6      327.43      327.07     17.08 o 
   1   5   6      687.74      738.35     23.98 o 
   3   5   6      222.28      187.04     12.16 o 
   5   5   6      309.63      306.23     15.08 o 
   7   5   6      592.45      521.39     19.90 o 
   9   5   6     2969.36     2674.88     60.62 o 
  11   5   6      276.93      293.40     19.56 o 
  13   5   6       48.46       64.78     15.51 o 
  15   5   6      101.66       64.59     17.97 o 
  17   5   6      262.23      276.48     23.16 o 
  19   5   6       22.21       52.55     23.81 o 
  21   5   6      158.91      189.93     24.36 o 
 -24   6   6       62.37       61.39     28.72 o 
 -22   6   6       34.58       56.69     23.13 o 
 -20   6   6       25.42       30.54     21.89 o 
 -18   6   6      107.81      112.22     22.67 o 
 -16   6   6      114.14       91.10     20.82 o 
 -14   6   6      202.28      200.23     19.36 o 
 -12   6   6     2254.31     2126.04     45.75 o 
 -10   6   6      916.12      879.92     36.83 o 
  -8   6   6     1863.95     1792.46     45.15 o 
  -6   6   6     1205.90     1138.13     36.40 o 
  -4   6   6      567.51      547.29     27.02 o 
  -2   6   6      302.55      348.95     23.08 o 
   0   6   6     1230.30     1248.65     37.09 o 
   2   6   6      853.62      804.00     32.34 o 
   4   6   6      393.95      273.55     21.49 o 
   6   6   6      524.27      511.13     26.85 o 
   8   6   6      202.23      240.81     25.38 o 
  10   6   6      154.49      155.76     20.60 o 
  12   6   6       90.27       67.86     19.41 o 
  14   6   6       18.22       -8.56     14.87 o 
  16   6   6        2.09        0.80     19.14 o 
  18   6   6       22.12       12.10     38.30 o 
  20   6   6      170.22      173.72     48.44 o 
 -21   7   6        6.97        4.76     20.84 o 
 -19   7   6      144.43      135.76     36.83 o 
 -17   7   6       79.88       13.95     14.01 o 
 -15   7   6       29.39        8.92     33.40 o 
 -13   7   6      146.29      148.11     26.13 o 
 -11   7   6       10.17       -2.95     14.58 o 
  -9   7   6       53.91       32.59     10.84 o 
  -7   7   6       75.84       38.09     24.48 o 
  -5   7   6      395.04      354.12     29.13 o 
  -3   7   6       37.51       17.78     19.56 o 
  -1   7   6      142.96      139.66     20.62 o 
   1   7   6       39.98       30.77     22.64 o 
   3   7   6      226.34      277.22     23.55 o 
   5   7   6      222.37      219.08     22.75 o 
   7   7   6       92.88      103.33     20.43 o 
   9   7   6      363.02      371.18     26.37 o 
  11   7   6        1.75       17.63     19.69 o 
  13   7   6       28.12        7.47     20.20 o 
  15   7   6      217.21      316.49     56.32 o 
  17   7   6      272.85      343.28     46.35 o 
 -18   8   6       68.22       92.31     31.50 o 
 -16   8   6      478.63      481.49     39.57 o 
 -14   8   6       92.67       49.52     37.21 o 
 -12   8   6      162.49      146.00     27.05 o 
 -10   8   6        2.75      -12.84     19.97 o 
  -8   8   6      118.14      106.13     22.86 o 
  -6   8   6       18.08       24.80     20.55 o 
  -4   8   6      206.43      296.63     33.56 o 
  -2   8   6      168.24      179.13     22.63 o 
   0   8   6       16.91        4.47     13.70 o 
   2   8   6       32.80       16.75     13.10 o 
   4   8   6      135.52       98.59     52.51 o 
   6   8   6      344.11      336.66     33.71 o 
   8   8   6       46.12       41.18     41.05 o 
  10   8   6      390.61      417.41     35.60 o 
  12   8   6      215.58      246.36     33.87 o 
  14   8   6       21.12       32.40     28.24 o 
 -13   9   6       57.55      -52.60     43.11 o 
 -11   9   6      154.51      260.04     34.19 o 
  -9   9   6       68.62       75.67     30.35 o 
  -7   9   6      543.37      539.88     40.91 o 
  -5   9   6       73.19       63.51     29.33 o 
  -3   9   6      279.39      288.07     37.54 o 
  -1   9   6       72.34        8.35     27.55 o 
   1   9   6       75.04       24.30     27.96 o 
   3   9   6       48.56       57.56     27.75 o 
   5   9   6      118.64       99.51     27.24 o 
   7   9   6      128.63       69.34     41.19 o 
   9   9   6        1.31        0.19     30.19 o 
 -30   0   7      139.15      152.00     39.01 o 
 -28   0   7      193.10      229.49     37.42 o 
 -26   0   7        6.46       22.87     27.53 o 
 -24   0   7      665.66      630.91     45.21 o 
 -22   0   7        7.19        7.34     22.19 o 
 -20   0   7     1534.79     1387.92     56.13 o 
 -18   0   7     1430.30     1376.95     53.84 o 
 -16   0   7      177.39      294.34     84.27 o 
 -14   0   7        0.64       -0.11     15.98 o 
 -12   0   7      175.64      184.73     51.32 o 
 -10   0   7       12.98      -14.17     12.33 o 
  -8   0   7     1291.91     1700.99     50.06 o 
  -6   0   7    70275.51    66370.97   1246.64 o 
  -4   0   7    37846.25    37483.10    704.26 o 
  -2   0   7     1100.33     1187.16     42.78 o 
   0   0   7     2002.63     1687.99     37.18 o 
   2   0   7        8.60       30.26     11.36 o 
   4   0   7     2591.57     2606.64     56.14 o 
   6   0   7      952.25      797.15     32.67 o 
   8   0   7     8649.13     8425.63    166.71 o 
  10   0   7      329.02      413.15     47.57 o 
  12   0   7     1484.85     1408.34     42.01 o 
  14   0   7      506.46      455.62     27.09 o 
  16   0   7       84.46       73.94     26.12 o 
  18   0   7        3.60       22.55     19.41 o 
  20   0   7      100.54      136.51     23.89 o 
  22   0   7        1.04        2.57     29.15 o 
  24   0   7        0.51        5.74     33.36 o 
 -29   1   7      126.67      192.88     26.79 o 
 -27   1   7      180.35      177.28     24.42 o 
 -25   1   7       95.36       83.84     21.03 o 
 -23   1   7        7.43       21.59     16.87 o 
 -21   1   7     5446.63     4761.12    404.40 o 
 -19   1   7     1210.67      980.91     79.56 o 
 -17   1   7      307.05      351.33     29.24 o 
 -15   1   7       27.05       30.15      9.66 o 
 -13   1   7     1841.35     1870.84     35.92 o 
 -11   1   7     2424.30     2564.06     67.73 o 
  -9   1   7      889.45     1116.47     23.08 o 
  -7   1   7      209.66      174.57      8.53 o 
  -5   1   7     8591.30     8952.78    121.35 o 
  -3   1   7     8146.26     8105.02    121.87 o 
  -1   1   7    22175.71    20616.37    303.94 o 
   1   1   7     3405.80     3395.27     49.88 o 
   3   1   7      658.68      721.41     27.36 o 
   5   1   7     7263.24     7417.70    158.67 o 
   7   1   7     6182.00     6271.99     98.77 o 
   9   1   7     2129.64     2136.39     36.82 o 
  11   1   7      613.77      613.96     19.60 o 
  13   1   7      434.26      417.32     18.32 o 
  15   1   7     1073.82      934.38     26.53 o 
  17   1   7      543.02      436.81     20.77 o 
  19   1   7       34.13       49.14     14.75 o 
  21   1   7       47.15       97.00     18.74 o 
  23   1   7      159.76      173.82     33.75 o 
  25   1   7        1.43       42.64     25.36 o 
 -30   2   7      185.15      199.90     28.58 o 
 -28   2   7       63.74       54.02     22.89 o 
 -26   2   7      101.04      150.24     23.46 o 
 -24   2   7      480.77      444.49     44.69 o 
 -22   2   7      979.87      890.85     43.19 o 
 -20   2   7       94.37      100.48     18.64 o 
 -18   2   7      438.00      403.19     20.28 o 
 -16   2   7      505.22      445.20     19.65 o 
 -14   2   7      302.76      285.45     19.38 o 
 -12   2   7     6913.00     7105.75     99.93 o 
 -10   2   7      169.00      203.53      9.92 o 
  -8   2   7      833.62      795.20     20.64 o 
  -6   2   7     3791.95     3446.35     50.43 o 
  -4   2   7      545.88      473.99     13.73 o 
  -2   2   7      699.64      650.86     21.41 o 
   0   2   7      327.58      434.48     20.90 o 
   2   2   7     4230.20     4434.03     68.99 o 
   4   2   7      168.31      268.67     31.99 o 
   6   2   7      181.35      240.16     16.91 o 
   8   2   7      416.16      401.63     22.46 o 
  10   2   7     1907.74     1915.24     35.50 o 
  12   2   7     1190.69     1141.75     27.58 o 
  14   2   7      631.98      714.44     26.18 o 
  16   2   7     3493.07     3041.98     58.00 o 
  18   2   7      132.88      153.20     16.85 o 
  20   2   7      856.17      806.40     37.78 o 
  22   2   7      158.31      180.25     22.25 o 
  24   2   7      146.43      130.99     26.72 o 
 -29   3   7       45.29       49.65     23.39 o 
 -27   3   7      174.31      167.18     40.19 o 
 -25   3   7       84.61       74.43     22.60 o 
 -23   3   7       14.62       44.71     20.08 o 
 -21   3   7       91.19       96.33     19.46 o 
 -19   3   7        2.56        9.51     14.76 o 
 -17   3   7       18.12       14.49     13.91 o 
 -15   3   7      303.21      345.84     18.25 o 
 -13   3   7      425.83      408.15     16.08 o 
 -11   3   7      596.29      642.85     18.09 o 
  -9   3   7      256.42      344.04     25.60 o 
  -7   3   7    10812.81    11504.94    157.58 o 
  -5   3   7      173.96      315.02     23.54 o 
  -3   3   7     1270.23     1213.48     22.98 o 
  -1   3   7     9176.10     9412.16    142.57 o 
   1   3   7     1587.09     1741.85     62.46 o 
   3   3   7      483.98      487.43     20.77 o 
   5   3   7     2250.15     2190.74     42.34 o 
   7   3   7     1187.78     1136.56     25.13 o 
   9   3   7      183.23      197.42     14.96 o 
  11   3   7      196.50      203.54     15.17 o 
  13   3   7      117.06      118.80     17.16 o 
  15   3   7      746.75      698.07     24.56 o 
  17   3   7      124.10      123.47     16.57 o 
  19   3   7      194.50      197.71     18.60 o 
  21   3   7       18.44       32.17     18.97 o 
  23   3   7      148.07      139.40     26.29 o 
 -28   4   7      402.96      474.21     36.03 o 
 -26   4   7      266.12      328.27     30.15 o 
 -24   4   7       82.34       98.61     23.04 o 
 -22   4   7      246.68      218.21     23.56 o 
 -20   4   7      284.47      315.97     21.94 o 
 -18   4   7      722.42      688.36     27.59 o 
 -16   4   7      455.07      497.59     23.64 o 
 -14   4   7      514.99      475.83     18.92 o 
 -12   4   7      186.73      188.65     13.52 o 
 -10   4   7      504.63      530.70     18.54 o 
  -8   4   7      477.76      466.06     16.66 o 
  -6   4   7     2852.29     3027.62     52.08 o 
  -4   4   7     1123.05     1118.99     23.00 o 
  -2   4   7     4631.97     4786.96     70.12 o 
   0   4   7      796.93      842.23     19.80 o 
   2   4   7      213.93      249.07     12.14 o 
   4   4   7      526.30      485.94     18.28 o 
   6   4   7      143.99      183.99     13.03 o 
   8   4   7     3561.96     3253.12     53.52 o 
  10   4   7     6078.69     6079.06     99.04 o 
  12   4   7      388.59      392.02     19.77 o 
  14   4   7      360.20      272.82     18.78 o 
  16   4   7      237.44      228.45     20.82 o 
  18   4   7       72.17       91.46     16.83 o 
  20   4   7      126.65      175.15     21.91 o 
  22   4   7       53.08       24.46     22.62 o 
 -25   5   7       57.83       75.20     28.51 o 
 -23   5   7       25.56       19.51     25.22 o 
 -21   5   7       54.88       66.48     21.92 o 
 -19   5   7     1138.74     1117.75     39.09 o 
 -17   5   7     1524.68     1545.83     44.23 o 
 -15   5   7      920.11      849.90     32.62 o 
 -13   5   7     1723.48     1617.76     38.49 o 
 -11   5   7      166.09      168.08     16.67 o 
  -9   5   7      820.55      754.45     25.52 o 
  -7   5   7      587.54      600.10     22.76 o 
  -5   5   7       55.75       26.03     12.91 o 
  -3   5   7      524.93      669.47     23.44 o 
  -1   5   7      361.27      395.29     18.72 o 
   1   5   7      293.49      229.58     15.43 o 
   3   5   7      666.98      557.05     18.77 o 
   5   5   7      198.66      165.73     13.52 o 
   7   5   7     1125.81     1107.98     27.81 o 
   9   5   7      144.57      102.11     14.38 o 
  11   5   7      253.26      241.44     18.83 o 
  13   5   7       66.43      119.33     23.32 o 
  15   5   7      186.76      196.24     22.54 o 
  17   5   7       78.63       63.19     22.95 o 
  19   5   7      249.73      291.34     25.18 o 
  21   5   7      755.87      839.14     41.51 o 
 -24   6   7       46.74       78.15     29.18 o 
 -22   6   7      271.97      223.99     29.85 o 
 -20   6   7       38.47       37.35     22.25 o 
 -18   6   7       68.95       93.82     22.27 o 
 -16   6   7       40.04       41.71     20.24 o 
 -14   6   7      137.90      134.37     20.58 o 
 -12   6   7      817.79      763.88     40.20 o 
 -10   6   7     1487.03     1432.30    238.89 o 
  -8   6   7     1770.95     1761.46     45.16 o 
  -6   6   7       71.05       25.48     19.58 o 
  -4   6   7      460.74      331.94     23.06 o 
  -2   6   7      138.09      123.00     18.68 o 
   0   6   7      806.40      903.72     32.44 o 
   2   6   7     1025.50     1082.39     35.35 o 
   4   6   7      618.80      563.10     27.73 o 
   6   6   7      175.32      145.27     19.01 o 
   8   6   7       88.99      138.68     23.73 o 
  10   6   7      286.21      279.02     23.01 o 
  12   6   7      520.87      602.42     29.80 o 
  14   6   7       15.92        9.79     12.56 o 
  16   6   7       55.49       47.66     20.10 o 
  18   6   7      223.43      244.36     32.27 o 
 -21   7   7      269.60      297.25     34.74 o 
 -19   7   7      126.68      132.90     29.42 o 
 -17   7   7       24.10      -27.56     24.73 o 
 -15   7   7      239.47      231.51     29.41 o 
 -13   7   7       77.40       37.40     22.92 o 
 -11   7   7      141.40      174.21     24.64 o 
  -9   7   7      298.67      339.45     25.55 o 
  -7   7   7      179.52      159.43     21.74 o 
  -5   7   7      788.83      681.69     31.12 o 
  -3   7   7       64.59       37.28     18.37 o 
  -1   7   7      496.19      529.31     28.56 o 
   1   7   7      761.12      653.10     31.30 o 
   3   7   7      619.14      569.05     36.72 o 
   5   7   7      916.47      968.83     35.52 o 
   7   7   7      234.43      302.99     24.52 o 
   9   7   7      374.22      443.14     39.49 o 
  11   7   7       72.84       22.32     24.06 o 
  13   7   7       29.36        0.40     27.75 o 
  15   7   7       61.83       32.66     24.26 o 
  17   7   7      194.18      216.23     41.30 o 
 -18   8   7      427.04      477.38     50.97 o 
 -16   8   7       60.18       48.40     15.96 o 
 -14   8   7       47.52       21.94     40.46 o 
 -12   8   7      112.47       76.78     36.67 o 
 -10   8   7       67.77       24.63     11.85 o 
  -8   8   7       82.18       19.88     30.55 o 
  -6   8   7      416.05      200.25    112.11 o 
  -4   8   7      171.81       84.79     44.08 o 
  -2   8   7      256.07      189.80     34.62 o 
   0   8   7      159.36      136.90     27.68 o 
   2   8   7       29.62       37.32     25.14 o 
   4   8   7      216.03      234.67     31.10 o 
   6   8   7       55.06      115.18     27.74 o 
   8   8   7      404.44      418.62     36.76 o 
  10   8   7      623.11      729.91     44.14 o 
  12   8   7      130.13      136.45     43.69 o 
 -13   9   7      125.31       94.80     61.49 o 
 -11   9   7       19.28      -24.85     28.36 o 
  -9   9   7       96.37       97.01     33.27 o 
  -7   9   7       97.73      161.12     32.06 o 
  -5   9   7       84.62       90.23     29.39 o 
  -3   9   7      137.69      194.24     30.06 o 
  -1   9   7       11.80        4.82     21.39 o 
   1   9   7      225.57       89.69     70.65 o 
   3   9   7      215.25      129.27     56.35 o 
   5   9   7      173.01      147.85     30.52 o 
   7   9   7      274.54      327.50     38.23 o 
 -30   0   8       53.12       58.38     34.65 o 
 -28   0   8      175.09      260.81     38.39 o 
 -26   0   8      223.72      175.08     33.09 o 
 -24   0   8      408.69      424.59     39.18 o 
 -22   0   8       80.28       78.77     72.82 o 
 -20   0   8     4529.32     4094.86    118.05 o 
 -16   0   8     1361.85     1423.53     84.29 o 
 -14   0   8      696.35      602.26     33.85 o 
 -12   0   8      761.13      766.31     35.12 o 
 -10   0   8     2088.24     1950.21     42.56 o 
  -8   0   8    17791.11    17518.97    391.41 o 
  -6   0   8    28181.03    26320.54    496.08 o 
  -4   0   8    10842.00    11418.18    217.50 o 
  -2   0   8     1874.32     1692.48     37.46 o 
   0   0   8      618.68      493.61     17.59 o 
   2   0   8        1.34       38.25     10.17 o 
   4   0   8      558.42      577.30     29.71 o 
   6   0   8        3.03       37.50     25.55 o 
   8   0   8     1295.57     1341.77     37.56 o 
  10   0   8        4.78       19.72     43.14 o 
  12   0   8       42.81       71.49     17.17 o 
  14   0   8        0.13      -24.49     16.33 o 
  16   0   8        0.25       13.01     18.08 o 
  18   0   8      367.68      346.51     28.28 o 
  20   0   8       14.47        6.07     20.90 o 
  22   0   8        4.17      -41.38     27.59 o 
  24   0   8      256.51      269.19     43.61 o 
 -29   1   8      493.09      538.59     35.38 o 
 -27   1   8       36.61       40.87     20.28 o 
 -25   1   8      173.66      156.29     22.01 o 
 -23   1   8       12.35       11.68     16.77 o 
 -21   1   8     3151.59     2940.02    145.37 o 
 -19   1   8       10.98       15.43      9.36 o 
 -17   1   8      154.09      175.10     19.87 o 
 -15   1   8      394.44      367.55     16.04 o 
 -13   1   8     1215.83     1260.17     45.71 o 
 -11   1   8      628.05      790.74     33.63 o 
  -9   1   8     2198.09     2147.81     33.19 o 
  -7   1   8     2685.81     2925.64     47.51 o 
  -5   1   8      189.86      212.31      9.47 o 
  -3   1   8     2049.34     1792.64     32.34 o 
  -1   1   8    18216.89    17231.63    230.81 o 
   1   1   8     1992.81     2038.61     48.88 o 
   3   1   8     1352.46     1258.92     35.65 o 
   5   1   8     3880.42     4123.30     71.21 o 
   7   1   8     3839.45     3954.35     65.77 o 
   9   1   8      408.91      504.75     32.59 o 
  11   1   8      383.11      452.33     18.17 o 
  13   1   8      187.80      201.55     15.30 o 
  15   1   8      239.97      341.11     18.93 o 
  17   1   8      536.31      479.60     21.88 o 
  19   1   8      365.98      356.71     25.08 o 
  21   1   8       22.19       48.41     18.66 o 
  23   1   8       80.14       93.39     24.15 o 
 -30   2   8      178.99      196.15     27.85 o 
 -28   2   8       83.32       93.72     23.15 o 
 -26   2   8      346.56      326.66     33.48 o 
 -24   2   8      166.79      187.48     23.12 o 
 -22   2   8      338.04      423.40     27.25 o 
 -20   2   8      439.54      365.07     24.30 o 
 -18   2   8      191.19      170.04     15.89 o 
 -16   2   8      236.68      221.47     27.60 o 
 -14   2   8      631.69      585.78     20.80 o 
 -12   2   8     6100.71     6210.80     88.16 o 
 -10   2   8     1325.85     1318.73     24.38 o 
  -8   2   8     4544.55     4831.98     69.05 o 
  -6   2   8     2264.00     2198.24     34.50 o 
  -4   2   8     1905.94     1948.62     30.88 o 
  -2   2   8      279.89      429.91     16.49 o 
   0   2   8     1182.10     1114.48     20.54 o 
   2   2   8     1082.83     1217.82     22.54 o 
   4   2   8     3116.47     3410.82     57.68 o 
   6   2   8      358.29      398.87     14.61 o 
   8   2   8      989.34      920.87     31.72 o 
  10   2   8     2445.26     2194.79     39.58 o 
  12   2   8      997.19     1100.97     33.00 o 
  14   2   8     1427.32     1305.47     33.57 o 
  16   2   8      344.81      364.36     21.13 o 
  18   2   8      351.11      365.24     22.34 o 
  20   2   8      127.61      113.68     17.76 o 
  22   2   8       33.76       30.54     19.55 o 
  24   2   8       99.24       85.60     26.11 o 
 -29   3   8      150.48      133.17     27.58 o 
 -27   3   8      133.14      114.80     28.50 o 
 -25   3   8      141.49      156.79     24.57 o 
 -23   3   8      440.18      426.54     28.28 o 
 -21   3   8      782.74      726.27     32.55 o 
 -19   3   8     1678.72     1557.67     38.23 o 
 -17   3   8      662.71      633.22     27.00 o 
 -15   3   8      208.63      234.98     16.44 o 
 -13   3   8      130.65      128.67     11.21 o 
 -11   3   8     3932.45     4226.12     63.32 o 
  -9   3   8      523.61      640.19     17.88 o 
  -7   3   8     1199.16     1165.07     23.36 o 
  -5   3   8     1958.50     2046.21     37.13 o 
  -3   3   8      263.06      220.20     14.13 o 
  -1   3   8    10236.92    10543.09    144.53 o 
   1   3   8      631.58      800.31     35.69 o 
   3   3   8     2222.65     2532.82     44.35 o 
   5   3   8      386.51      549.34     18.84 o 
   7   3   8      989.99     1014.15     25.99 o 
   9   3   8     1080.83     1124.08     30.21 o 
  11   3   8      116.90      127.60     20.90 o 
  13   3   8       20.95       35.38     13.56 o 
  15   3   8       57.78       66.27     14.95 o 
  17   3   8       55.66       52.30     15.32 o 
  19   3   8      252.12      268.72     20.75 o 
  21   3   8       44.09       57.26     21.66 o 
  23   3   8      151.25      143.04     27.50 o 
 -28   4   8      189.04      231.33     29.53 o 
 -26   4   8       53.69       40.84     23.26 o 
 -24   4   8      133.91      176.73     30.42 o 
 -22   4   8       84.57       61.96     20.78 o 
 -20   4   8     1778.36     1633.48     40.89 o 
 -18   4   8     1004.16      892.80     44.76 o 
 -16   4   8      410.78      490.06     23.19 o 
 -14   4   8        9.85       20.80     11.69 o 
 -12   4   8      475.74      508.89     19.33 o 
 -10   4   8      299.39      329.90     14.76 o 
  -8   4   8      448.64      366.27     14.82 o 
  -6   4   8     2944.00     2970.13     51.34 o 
  -4   4   8      122.05      164.10     10.71 o 
  -2   4   8     2928.54     2994.89     47.02 o 
   0   4   8     1088.65     1064.43     22.47 o 
   2   4   8      187.76      201.80     12.16 o 
   4   4   8       42.78       51.57     12.38 o 
   6   4   8     1514.01     1463.78     30.15 o 
   8   4   8     1388.91     1492.57     32.18 o 
  10   4   8     6364.71     6018.70     98.60 o 
  12   4   8     1128.36     1142.19     32.85 o 
  14   4   8        1.70       11.50     16.60 o 
  16   4   8       25.70       21.33     15.73 o 
  18   4   8       57.55       72.54     17.50 o 
  20   4   8      357.88      419.55     27.57 o 
  22   4   8       64.73       70.67     22.29 o 
 -27   5   8       44.26       57.02     31.79 o 
 -25   5   8       48.67       43.86     27.38 o 
 -23   5   8       76.36       30.62     35.66 o 
 -21   5   8      495.87      493.48     29.96 o 
 -19   5   8       52.38      126.83     21.96 o 
 -17   5   8      356.58      316.54     24.80 o 
 -15   5   8      685.17      594.75     29.46 o 
 -13   5   8     1280.59     1256.55     34.17 o 
 -11   5   8      474.35      471.57     21.55 o 
  -9   5   8     1822.28     1635.51     36.77 o 
  -7   5   8       70.74       68.96     13.72 o 
  -5   5   8     1470.08     1369.85     32.48 o 
  -3   5   8      295.35      323.12     17.31 o 
  -1   5   8      116.64      117.21     14.23 o 
   1   5   8      108.12      133.04     14.32 o 
   3   5   8      419.66      435.04     17.37 o 
   5   5   8      876.88      821.46     31.15 o 
   7   5   8     2162.85     2044.17     40.01 o 
   9   5   8       78.66       93.45     15.74 o 
  11   5   8      410.11      432.11     22.56 o 
  13   5   8      184.68      184.09     21.59 o 
  15   5   8       62.75       47.77     20.18 o 
  17   5   8       17.11       38.52     26.12 o 
  19   5   8      225.19      224.68     24.02 o 
  21   5   8      165.87      195.94     24.89 o 
 -24   6   8      175.43      209.70     32.54 o 
 -22   6   8       60.52      103.10     28.10 o 
 -20   6   8       10.84      -14.55     24.85 o 
 -18   6   8      228.43      224.52     24.50 o 
 -16   6   8       60.92       32.06     19.56 o 
 -14   6   8      333.75      341.93     24.88 o 
 -12   6   8     1331.38     1281.13     34.41 o 
 -10   6   8     1244.97     1283.29     34.59 o 
  -8   6   8      360.55      447.38     25.15 o 
  -6   6   8      141.29      136.19     19.27 o 
  -4   6   8      259.05      234.24     24.16 o 
  -2   6   8      676.65      690.65     33.37 o 
   0   6   8      110.06      126.72     29.53 o 
   2   6   8      385.81      337.68     22.87 o 
   4   6   8     1564.46     1446.32     40.73 o 
   6   6   8       93.64       87.27     18.82 o 
   8   6   8       99.28       80.61     18.40 o 
  10   6   8       70.16       84.83     18.78 o 
  12   6   8       29.80       58.56     18.84 o 
  14   6   8        2.51       -0.84     19.70 o 
  16   6   8        8.21       13.26     30.96 o 
  18   6   8      192.06      164.88     39.16 o 
 -21   7   8       22.75       46.96     32.89 o 
 -19   7   8      260.14      276.14     33.01 o 
 -17   7   8       44.98       87.35     27.18 o 
 -15   7   8      150.94      164.94     28.31 o 
 -13   7   8      166.93      183.61     34.75 o 
 -11   7   8      249.13      198.24     25.33 o 
  -9   7   8       38.15       28.78     19.17 o 
  -7   7   8      143.39      113.88     20.31 o 
  -5   7   8      372.88      440.78     28.34 o 
  -3   7   8      268.03      229.97     22.32 o 
  -1   7   8      627.09      532.03     28.35 o 
   1   7   8     1623.69     1405.45     50.25 o 
   3   7   8      732.34      728.24     38.41 o 
   5   7   8      469.94      457.84     33.38 o 
   7   7   8      512.91      505.49     35.72 o 
   9   7   8      250.25      276.19     30.26 o 
  11   7   8       26.29      -14.24     21.97 o 
  13   7   8       40.76        5.21     34.65 o 
  15   7   8       51.35       36.58     33.69 o 
 -18   8   8       82.43      115.63     44.05 o 
 -16   8   8       91.13       72.93     37.25 o 
 -14   8   8      296.58      332.44     43.30 o 
 -12   8   8       36.21      -29.19     19.46 o 
 -10   8   8      235.80      257.29     31.67 o 
  -8   8   8       23.49       33.16     26.11 o 
  -6   8   8      459.84      413.09     35.05 o 
  -4   8   8      564.03      582.46     52.56 o 
  -2   8   8       27.68       16.51     24.88 o 
   0   8   8        3.55       -7.36     23.44 o 
   2   8   8       12.45       16.91     23.93 o 
   4   8   8       29.17       38.95     25.58 o 
   6   8   8        5.81       10.72     24.84 o 
   8   8   8      120.37      109.63     29.03 o 
  10   8   8      321.56      418.48     37.62 o 
  12   8   8      272.80      350.12     36.66 o 
 -13   9   8       12.22        7.32     36.09 o 
 -11   9   8      201.75       87.67     71.65 o 
  -9   9   8      233.86       87.27     69.64 o 
  -7   9   8       41.71       18.32     13.27 o 
  -5   9   8      175.52      101.79     56.48 o 
  -3   9   8       52.37       43.87     24.28 o 
  -1   9   8       91.83       63.74     28.78 o 
   1   9   8       54.18       36.29     28.01 o 
   3   9   8       54.73       82.46     30.18 o 
   5   9   8      141.57      182.76     33.05 o 
   7   9   8       19.19      -35.95     28.11 o 
 -30   0   9      172.32      128.59     54.86 o 
 -28   0   9       48.91       55.32     46.18 o 
 -26   0   9      342.45      317.24     37.04 o 
 -24   0   9        8.54        4.37     35.41 o 
 -22   0   9        0.18       -1.42     44.66 o 
 -18   0   9      109.88       83.03     40.28 o 
 -16   0   9      117.69      176.96     24.50 o 
 -14   0   9        3.86       43.07     16.55 o 
 -12   0   9      823.25      740.97     64.90 o 
 -10   0   9     6928.81     6489.48    127.37 o 
  -8   0   9    16222.74    15644.56    297.25 o 
  -6   0   9      228.20      508.24     43.88 o 
  -4   0   9    14589.82    13633.17    259.28 o 
  -2   0   9      633.86      628.86     25.54 o 
   0   0   9       50.11       54.97      8.89 o 
   2   0   9       93.33      102.15     11.15 o 
   4   0   9     3538.22     3357.37     84.00 o 
   6   0   9     2924.70     2412.87    150.39 o 
   8   0   9     6550.16     6417.61    131.30 o 
  10   0   9      293.77      294.70     21.08 o 
  12   0   9      735.38      747.34     32.69 o 
  14   0   9      282.81      303.43     24.90 o 
  16   0   9       33.67       41.81     23.66 o 
  18   0   9       11.18        9.50     20.05 o 
  20   0   9        5.94       43.85     26.27 o 
  22   0   9        0.15       17.04     29.85 o 
  24   0   9      146.03      133.89     37.05 o 
 -31   1   9      161.35      158.92     27.85 o 
 -29   1   9      222.23      285.86     28.77 o 
 -27   1   9      107.69      127.39     23.13 o 
 -25   1   9       48.48       41.62     16.83 o 
 -23   1   9      257.90      164.90     25.71 o 
 -21   1   9     2965.46     2851.02     73.29 o 
 -19   1   9      244.25      347.08     46.71 o 
 -17   1   9      294.26      297.22     16.59 o 
 -15   1   9      351.67      391.57     16.43 o 
 -13   1   9     1128.53     1110.99     25.31 o 
 -11   1   9     3766.90     3540.56     58.65 o 
  -9   1   9     3189.52     3192.02     47.04 o 
  -7   1   9     8043.88     7680.88    128.25 o 
  -5   1   9     2739.28     2838.78     59.75 o 
  -3   1   9      117.85      157.83     11.43 o 
  -1   1   9     4673.04     4195.90     59.62 o 
   1   1   9     1491.24     1441.88     26.37 o 
   3   1   9     1948.97     2190.24     44.94 o 
   5   1   9     8091.88     7699.82    144.58 o 
   7   1   9      976.04     1084.52     23.29 o 
   9   1   9     2351.61     2274.64     39.67 o 
  11   1   9      256.51      264.55     15.08 o 
  13   1   9      158.23      156.11     14.92 o 
  15   1   9     1763.06     1641.09     36.21 o 
  17   1   9      260.65      211.37     17.58 o 
  19   1   9       16.24       15.51     14.55 o 
  21   1   9       61.89       42.91     19.10 o 
  23   1   9      113.32      131.57     26.23 o 
 -30   2   9      243.70      236.81     27.55 o 
 -28   2   9      267.94      285.85     34.06 o 
 -26   2   9      214.84      196.84     28.35 o 
 -24   2   9      734.12      629.22     30.97 o 
 -22   2   9     1319.95     1202.52     39.73 o 
 -20   2   9      166.92      167.17     20.00 o 
 -18   2   9      335.09      378.35     19.29 o 
 -16   2   9      461.54      495.31     20.64 o 
 -14   2   9     2211.55     2311.48     43.81 o 
 -12   2   9      410.14      510.48     19.06 o 
 -10   2   9     3755.82     3710.13     55.04 o 
  -8   2   9      152.34      157.67      9.43 o 
  -6   2   9      573.22      566.68     15.43 o 
  -4   2   9      662.73      665.74     18.29 o 
  -2   2   9     1317.01     1302.06     26.69 o 
   0   2   9     2663.53     2652.77     45.75 o 
   2   2   9     1396.00     1371.72     31.40 o 
   4   2   9     1721.43     1770.34     30.91 o 
   6   2   9      534.38      563.64     20.66 o 
   8   2   9     1215.08     1167.88     26.01 o 
  10   2   9      384.22      386.74     32.21 o 
  12   2   9     1600.19     1807.02     71.90 o 
  14   2   9     1316.76     1233.89     32.78 o 
  16   2   9      289.49      259.04     24.56 o 
  18   2   9      180.99      170.78     17.97 o 
  20   2   9       36.90       55.47     16.85 o 
  22   2   9        6.74       20.53     20.24 o 
 -29   3   9       31.79       51.01     23.77 o 
 -27   3   9      134.03      140.77     25.00 o 
 -25   3   9       10.71       -2.80     20.84 o 
 -23   3   9       64.39       28.66     19.42 o 
 -21   3   9      139.51      119.20     19.81 o 
 -19   3   9      694.06      608.03     25.81 o 
 -17   3   9      184.57      156.52     16.53 o 
 -15   3   9       96.76       83.93     14.03 o 
 -13   3   9      215.72      240.87     14.58 o 
 -11   3   9      797.17      804.71     20.29 o 
  -9   3   9     1228.11     1164.88     23.71 o 
  -7   3   9     4275.43     4154.29     61.46 o 
  -5   3   9     2019.71     2100.00     37.75 o 
  -3   3   9      175.29      205.73     26.19 o 
  -1   3   9     3385.90     3639.87     54.40 o 
   1   3   9     1167.92     1140.72     22.59 o 
   3   3   9     1595.78     1532.44     28.34 o 
   5   3   9     1169.41     1256.48     28.39 o 
   7   3   9       85.09       58.34     11.16 o 
   9   3   9      383.75      471.90     43.08 o 
  11   3   9      376.59      385.61     20.38 o 
  13   3   9      655.51      717.19     24.91 o 
  15   3   9      685.55      588.63     23.51 o 
  17   3   9      291.26      320.38     20.57 o 
  19   3   9      228.02      222.18     20.17 o 
  21   3   9       18.22       15.63     19.45 o 
  23   3   9      110.40      148.76     28.12 o 
 -28   4   9      547.85      522.76     35.88 o 
 -26   4   9      132.51      135.92     29.47 o 
 -24   4   9      669.74      714.52     44.12 o 
 -22   4   9       42.82       38.79     20.31 o 
 -20   4   9      491.88      531.22     30.08 o 
 -18   4   9     1223.94     1192.09     34.06 o 
 -16   4   9      324.54      298.12     21.98 o 
 -14   4   9       15.46       27.27     12.02 o 
 -12   4   9      373.78      363.00     16.25 o 
 -10   4   9      404.69      424.30     16.93 o 
  -8   4   9     1335.85     1333.87     27.11 o 
  -6   4   9      490.02      561.82     18.97 o 
  -4   4   9      625.66      727.41     19.25 o 
  -2   4   9     2122.34     2109.99     35.83 o 
   0   4   9      109.14      153.72     10.56 o 
   2   4   9      123.08      107.67     10.36 o 
   4   4   9      204.59      193.51     13.93 o 
   6   4   9      445.19      390.09     20.53 o 
   8   4   9      391.55      393.65     18.36 o 
  10   4   9     2021.41     1911.79     38.87 o 
  12   4   9       45.03       68.68     21.43 o 
  14   4   9        3.68        4.19     13.85 o 
  16   4   9       94.70       79.68     16.11 o 
  18   4   9      137.57      123.65     18.41 o 
  20   4   9       73.43       98.10     22.05 o 
 -27   5   9      192.50      208.32     33.43 o 
 -25   5   9      230.79      225.74     40.19 o 
 -23   5   9      252.82      241.15     37.33 o 
 -21   5   9      399.75      373.61     30.56 o 
 -19   5   9      917.85      873.62     35.77 o 
 -17   5   9      261.03      244.83     23.42 o 
 -15   5   9      885.10      802.44     42.29 o 
 -13   5   9      770.27      688.05     27.52 o 
 -11   5   9      822.96      906.76     28.63 o 
  -9   5   9     1987.71     1851.42     39.66 o 
  -7   5   9      185.36      125.63     19.46 o 
  -5   5   9      112.46       85.44     13.92 o 
  -3   5   9       49.94       26.20     12.70 o 
  -1   5   9     1191.39     1110.63     29.01 o 
   1   5   9      672.93      697.60     25.53 o 
   3   5   9      170.40      147.41     12.76 o 
   5   5   9      175.14      156.39     13.63 o 
   7   5   9     3358.94     3139.68     59.12 o 
   9   5   9      897.78      884.62     28.33 o 
  11   5   9       78.00       62.17     14.71 o 
  13   5   9        8.39       -8.67     13.19 o 
  15   5   9       10.76       21.02     17.60 o 
  17   5   9       21.18        9.86     22.16 o 
  19   5   9       94.54      103.72     31.89 o 
 -24   6   9      202.64      203.79     36.96 o 
 -22   6   9       13.44       30.64     25.76 o 
 -20   6   9      198.91      171.84     24.36 o 
 -18   6   9       45.18       64.01     22.42 o 
 -16   6   9       33.22       17.72     19.27 o 
 -14   6   9      474.95      477.07     31.45 o 
 -12   6   9      361.58      361.37     21.77 o 
 -10   6   9     2926.55     2871.91     55.64 o 
  -8   6   9      304.57      306.85     20.31 o 
  -6   6   9      269.80      294.41     22.18 o 
  -4   6   9      501.45      438.54     34.03 o 
  -2   6   9     1037.17     1021.49     34.55 o 
   0   6   9      281.66      227.83     21.00 o 
   2   6   9      313.99      285.63     26.44 o 
   4   6   9      847.10      810.04     37.80 o 
   6   6   9      157.09      141.70     19.52 o 
   8   6   9      485.32      608.65     35.08 o 
  10   6   9      117.03      112.09     23.54 o 
  12   6   9      338.33      384.84     33.39 o 
  14   6   9       18.34       45.24     23.37 o 
  16   6   9        5.01       -6.50     22.29 o 
  18   6   9      128.17       76.49     37.45 o 
 -21   7   9       34.08      -10.31     27.40 o 
 -19   7   9       17.49       -3.36     35.09 o 
 -17   7   9       52.42       58.63     26.16 o 
 -15   7   9      195.56      175.63     27.26 o 
 -13   7   9       53.71       81.94     24.70 o 
 -11   7   9       94.12       46.52     24.20 o 
  -9   7   9     1037.55      978.47     36.32 o 
  -7   7   9      409.07      368.17     31.48 o 
  -5   7   9      355.50      357.94     30.22 o 
  -3   7   9      193.07      150.31     26.10 o 
  -1   7   9      740.44      808.29     38.74 o 
   1   7   9      270.99      251.51     27.96 o 
   3   7   9       51.56       61.96     23.87 o 
   5   7   9      970.21      957.65     43.57 o 
   7   7   9      107.36       95.66     24.97 o 
   9   7   9      157.78      158.98     29.90 o 
  11   7   9      283.33      278.72     31.33 o 
  13   7   9       98.51       97.68     28.35 o 
  15   7   9       43.12       19.98     25.83 o 
 -18   8   9      129.39      134.10     41.14 o 
 -16   8   9       55.28       25.19     35.14 o 
 -14   8   9       65.86      -19.23     33.47 o 
 -12   8   9      101.93       63.28     45.00 o 
 -10   8   9      159.78      195.89     30.34 o 
  -8   8   9      268.60      301.14     32.50 o 
  -6   8   9      480.49      516.28     37.51 o 
  -4   8   9       71.05       80.51     27.24 o 
  -2   8   9      213.09      193.15     29.37 o 
   0   8   9      155.35      120.20     37.29 o 
   2   8   9       93.72       88.29     26.88 o 
   4   8   9       26.75       51.51     25.70 o 
   6   8   9      216.81      231.44     31.27 o 
   8   8   9       36.42       52.88     27.46 o 
  10   8   9      524.96      589.52     42.35 o 
  12   8   9       99.83       60.00     29.00 o 
 -13   9   9      201.88      248.18     95.43 o 
 -11   9   9        8.07        3.59     37.84 o 
  -9   9   9      123.58       53.97     31.99 o 
  -7   9   9       28.59       77.94     30.21 o 
  -5   9   9      447.24      595.01     42.70 o 
  -3   9   9       52.92       59.71     37.66 o 
  -1   9   9       18.03      -14.87     32.55 o 
   1   9   9       11.63      -29.63     26.47 o 
   3   9   9       75.32       40.53     35.81 o 
   5   9   9       51.21       70.97     30.71 o 
 -30   0  10       29.75       81.17     34.48 o 
 -28   0  10        8.21       41.95     29.66 o 
 -26   0  10       31.89       58.08     28.85 o 
 -24   0  10      215.01      265.39     33.37 o 
 -22   0  10      479.28      420.44     60.70 o 
 -20   0  10       16.13       39.87     24.27 o 
 -18   0  10     1986.52     1824.39    101.58 o 
 -16   0  10     2038.68     2081.76     71.98 o 
 -14   0  10      605.44      522.83     32.47 o 
 -12   0  10    11962.56    11790.08    226.87 o 
 -10   0  10      180.52      549.75     27.10 o 
  -8   0  10     9945.35    10834.36    208.23 o 
  -6   0  10     6600.41     6812.03    132.90 o 
  -4   0  10        3.15       25.34     10.57 o 
  -2   0  10     4261.32     4327.21     86.84 o 
   0   0  10     2960.18     3097.04     67.41 o 
   2   0  10      497.98      420.24     18.33 o 
   4   0  10      365.55      564.80     26.74 o 
   6   0  10       53.28      114.71     33.26 o 
   8   0  10       23.50       36.14     23.46 o 
  10   0  10       73.07       87.96     16.49 o 
  12   0  10      312.81      316.51     24.29 o 
  14   0  10      404.52      377.94     39.45 o 
  16   0  10      296.48      353.25     27.85 o 
  18   0  10       86.06       85.15     23.20 o 
  20   0  10        9.30      -16.52     21.17 o 
  22   0  10       89.30       56.44     47.69 o 
 -31   1  10      231.48      238.12     28.95 o 
 -29   1  10        6.96       24.05     21.26 o 
 -27   1  10      184.90      177.37     28.95 o 
 -25   1  10      724.71      655.12     31.15 o 
 -23   1  10      292.02      198.11     39.93 o 
 -21   1  10      636.32      808.05    102.11 o 
 -19   1  10      307.79      341.89     33.21 o 
 -17   1  10      277.94      301.16     24.16 o 
 -15   1  10      341.02      315.23     15.73 o 
 -13   1  10     3447.56     3292.87     55.96 o 
 -11   1  10     3848.97     3834.86     62.92 o 
  -9   1  10     5283.91     5084.63     90.48 o 
  -7   1  10      153.77      272.33     28.95 o 
  -5   1  10      364.63      490.04     24.61 o 
  -3   1  10     9564.05     9808.87    162.53 o 
  -1   1  10      670.89      546.59     12.89 o 
   1   1  10     1819.38     1757.89     29.15 o 
   3   1  10     3728.81     3536.70     62.63 o 
   5   1  10      525.91      611.65     17.92 o 
   7   1  10     1242.10     1293.83     29.03 o 
   9   1  10      894.71      811.11     24.69 o 
  11   1  10      265.68      329.29     26.11 o 
  13   1  10       48.71       61.16     13.75 o 
  15   1  10      443.91      418.88     20.59 o 
  17   1  10       25.24       37.70     15.07 o 
  19   1  10       27.77       42.30     16.07 o 
  21   1  10      107.68      139.78     19.19 o 
  23   1  10       68.60       70.65     25.91 o 
 -30   2  10       16.42       53.93     22.40 o 
 -28   2  10       50.05       68.85     21.77 o 
 -26   2  10      289.09      303.94     50.18 o 
 -24   2  10       85.79      115.98     21.99 o 
 -22   2  10      602.27      648.31     43.30 o 
 -20   2  10      540.29      433.57     25.35 o 
 -18   2  10      163.86      162.22     15.84 o 
 -16   2  10     2096.75     2028.28     41.05 o 
 -14   2  10     2472.04     2620.76     48.32 o 
 -12   2  10     1372.19     1412.24     26.56 o 
 -10   2  10     2249.90     2336.49     37.33 o 
  -8   2  10      814.06      851.00     18.45 o 
  -6   2  10      821.45      835.88     17.78 o 
  -4   2  10     2779.28     2855.32     48.65 o 
  -2   2  10     1195.66     1391.24     28.29 o 
   0   2  10      415.65      502.65     28.63 o 
   2   2  10     1286.02     1337.51     27.20 o 
   4   2  10     1728.17     1644.17     33.93 o 
   6   2  10     1300.27     1288.01     32.36 o 
   8   2  10       11.73        6.69     11.43 o 
  10   2  10      314.14      428.35     69.44 o 
  12   2  10     3114.56     2992.20     56.20 o 
  14   2  10      222.03      230.32     21.69 o 
  16   2  10      632.07      579.63     24.41 o 
  18   2  10        8.28        0.45     15.33 o 
  20   2  10       67.92       68.35     17.93 o 
  22   2  10       92.12       73.25     21.76 o 
 -29   3  10      384.16      454.59     40.73 o 
 -27   3  10      166.33      163.28     25.46 o 
 -25   3  10       79.31       95.90     21.81 o 
 -23   3  10      225.00      208.49     23.21 o 
 -21   3  10     1171.73     1044.83     37.19 o 
 -19   3  10      180.06      200.35     18.44 o 
 -17   3  10      205.76      193.84     17.49 o 
 -15   3  10       24.93       33.90     13.25 o 
 -13   3  10      154.82      175.21     13.54 o 
 -11   3  10      102.32      101.08     10.29 o 
  -9   3  10      192.95      203.31     11.24 o 
  -7   3  10      172.76      151.04     10.20 o 
  -5   3  10      979.06     1007.25     37.10 o 
  -3   3  10     2488.70     2531.07     40.03 o 
  -1   3  10       66.52       63.00     11.93 o 
   1   3  10      620.61      547.80     15.65 o 
   3   3  10      404.50      333.12     13.77 o 
   5   3  10     3029.90     2936.09     53.44 o 
   7   3  10       59.31       37.55     10.67 o 
   9   3  10      537.43      532.06     29.67 o 
  11   3  10      316.07      295.77     19.46 o 
  13   3  10      224.78      224.79     17.57 o 
  15   3  10      241.36      267.68     18.89 o 
  17   3  10       37.11       50.98     15.93 o 
  19   3  10      197.10      200.09     19.75 o 
  21   3  10       36.32       42.32     21.57 o 
 -28   4  10      189.61      179.92     28.08 o 
 -26   4  10      109.44      137.24     25.19 o 
 -24   4  10      323.97      328.85     27.76 o 
 -22   4  10       33.51       56.81     19.93 o 
 -20   4  10      106.18       95.84     17.58 o 
 -18   4  10       75.20       85.49     16.53 o 
 -16   4  10      680.00      607.71     24.84 o 
 -14   4  10      129.00      126.19     13.35 o 
 -12   4  10       12.18       12.17     11.12 o 
 -10   4  10      484.40      489.97     20.11 o 
  -8   4  10      389.37      428.08     16.49 o 
  -6   4  10      392.78      430.56     17.53 o 
  -4   4  10      636.53      654.04     18.55 o 
  -2   4  10      776.90      796.86     20.02 o 
   0   4  10       39.19       44.57     10.10 o 
   2   4  10      430.62      437.67     16.58 o 
   4   4  10      733.06      761.21     21.85 o 
   6   4  10      464.60      464.44     23.78 o 
   8   4  10     1677.29     1466.40     45.23 o 
  10   4  10     2200.63     2067.28     46.08 o 
  12   4  10      974.41      993.37     34.09 o 
  14   4  10       32.11       34.46     15.98 o 
  16   4  10      290.05      276.40     20.54 o 
  18   4  10      133.29      184.07     20.08 o 
  20   4  10      263.24      222.00     24.85 o 
 -27   5  10       31.80       18.24     28.16 o 
 -25   5  10        9.71       13.97     25.97 o 
 -23   5  10      504.26      494.43     36.04 o 
 -21   5  10       55.55      118.18     25.38 o 
 -19   5  10      713.89      732.88     32.44 o 
 -17   5  10      472.14      459.18     26.99 o 
 -15   5  10      185.38      130.30     19.43 o 
 -13   5  10      134.11      105.50     16.80 o 
 -11   5  10      552.56      586.39     24.39 o 
  -9   5  10     3072.03     2632.10     50.51 o 
  -7   5  10     1115.74     1014.45     31.38 o 
  -5   5  10      417.96      381.29     18.91 o 
  -3   5  10       99.91      108.98     14.31 o 
  -1   5  10       87.78       64.17     13.74 o 
   1   5  10      522.95      542.37     21.99 o 
   3   5  10      241.38      291.11     15.54 o 
   5   5  10      779.66      651.29     24.38 o 
   7   5  10     2313.52     2225.96     51.70 o 
   9   5  10       31.86       17.86     14.87 o 
  11   5  10      246.51      228.34     17.81 o 
  13   5  10      123.50      143.54     19.71 o 
  15   5  10        2.54       16.79     17.90 o 
  17   5  10      145.20      228.44     24.19 o 
  19   5  10      274.36      368.39     37.47 o 
 -24   6  10        9.29       39.96     30.63 o 
 -22   6  10       21.20        3.65     25.53 o 
 -20   6  10       41.62       30.25     21.80 o 
 -18   6  10       98.00       73.19     21.65 o 
 -16   6  10      458.64      361.51     26.60 o 
 -14   6  10      323.62      367.08     25.80 o 
 -12   6  10      652.46      671.57     27.09 o 
 -10   6  10     3511.85     3565.34     65.37 o 
  -8   6  10      748.77      761.56     27.75 o 
  -6   6  10      283.82      312.19     20.25 o 
  -4   6  10      447.86      484.49     30.58 o 
  -2   6  10      868.48      844.09     39.55 o 
   0   6  10     1153.86     1071.77     42.56 o 
   2   6  10      244.62      225.76     25.92 o 
   4   6  10      373.68      351.98     29.20 o 
   6   6  10      144.57      165.61     24.81 o 
   8   6  10        3.93       25.01     21.33 o 
  10   6  10      266.25      225.59     27.71 o 
  12   6  10      263.83      189.14     26.81 o 
  14   6  10       28.75       34.66     23.94 o 
  16   6  10       46.05       58.66     23.95 o 
 -21   7  10       79.98      107.76     38.70 o 
 -19   7  10      102.49      149.20     36.61 o 
 -17   7  10      366.02      483.03     45.95 o 
 -15   7  10      110.34      161.12     35.54 o 
 -13   7  10      699.91      752.08     48.93 o 
 -11   7  10      157.36      119.58     36.83 o 
  -9   7  10      459.07      542.12     35.39 o 
  -7   7  10      384.79      384.38     32.09 o 
  -5   7  10      276.86      280.50     28.84 o 
  -3   7  10        3.98       11.43     22.81 o 
  -1   7  10      418.07      451.24     33.35 o 
   1   7  10      540.17      576.35     36.38 o 
   3   7  10      901.87      926.49     44.11 o 
   5   7  10       28.75        0.85     22.24 o 
   7   7  10       99.89       72.23     23.91 o 
   9   7  10        3.38       26.68     24.20 o 
  11   7  10      329.84      330.38     32.06 o 
  13   7  10       43.35       44.45     26.43 o 
  15   7  10       94.15       43.07     28.27 o 
 -18   8  10        7.62       41.20     78.57 o 
 -16   8  10      199.16      152.51     40.13 o 
 -14   8  10      184.60      164.46     86.08 o 
 -12   8  10       92.10      -23.52     65.37 o 
 -10   8  10      191.29      235.62     33.81 o 
  -8   8  10      422.72      399.82     35.26 o 
  -6   8  10       58.02       75.38     27.54 o 
  -4   8  10      341.93      416.25     35.26 o 
  -2   8  10       35.81       44.27     25.04 o 
   0   8  10       40.49       19.47     24.31 o 
   2   8  10       89.82       93.74     26.41 o 
   4   8  10       86.11       44.05     26.53 o 
   6   8  10      145.65      172.94     29.44 o 
   8   8  10      471.09      515.68     39.82 o 
  10   8  10       75.87      109.55     30.96 o 
 -13   9  10       31.51        0.12     74.34 o 
 -11   9  10       88.24       72.50     60.36 o 
  -9   9  10      560.26      664.53     43.26 o 
  -7   9  10      440.86      514.10     41.39 o 
  -5   9  10       76.18       61.40     29.96 o 
  -3   9  10       69.94       41.11     37.10 o 
  -1   9  10      110.81      114.39     30.72 o 
   1   9  10        9.52       -4.28     26.80 o 
   3   9  10      121.57      141.46     31.11 o 
   5   9  10      241.26      230.11     50.45 o 
 -30   0  11       13.49       56.93     52.45 o 
 -28   0  11       60.98       77.05     31.10 o 
 -26   0  11      191.90      137.53     27.32 o 
 -24   0  11      195.20      156.49     50.53 o 
 -22   0  11     1098.94     1032.13     62.56 o 
 -20   0  11     2538.38     2278.64     85.34 o 
 -18   0  11     1129.50     1160.38     52.22 o 
 -16   0  11     2899.85     2612.81     80.14 o 
 -14   0  11       23.59       22.16     16.88 o 
 -12   0  11     2592.34     2566.77     55.85 o 
 -10   0  11     7412.64     7443.08    145.33 o 
  -8   0  11        5.64       28.27     26.78 o 
  -6   0  11     8091.40     8097.46    156.92 o 
  -4   0  11    26726.69    28018.19    674.21 o 
  -2   0  11      770.31      804.70     29.57 o 
   0   0  11       91.74      133.59     11.05 o 
   2   0  11      396.92      352.97     21.22 o 
   4   0  11     9230.71     8973.48    247.05 o 
   6   0  11     2027.46     1836.16     47.32 o 
   8   0  11     2744.03     2245.94     69.37 o 
  10   0  11     2811.46     2593.72     64.40 o 
  12   0  11       86.56       83.40     19.31 o 
  14   0  11       29.33       17.35     19.00 o 
  16   0  11     1252.17     1129.80     43.28 o 
  18   0  11      493.16      552.82     35.39 o 
  20   0  11       52.63       47.78     24.37 o 
  22   0  11        0.21        3.91     33.25 o 
 -31   1  11      214.78      215.58     31.81 o 
 -29   1  11      283.28      303.32     34.08 o 
 -27   1  11      310.45      312.16     26.74 o 
 -25   1  11       63.56       59.66     19.43 o 
 -23   1  11     1123.53     1206.41     56.16 o 
 -21   1  11     1103.72     1149.94     51.70 o 
 -19   1  11      916.57      950.69     37.77 o 
 -17   1  11      161.95      231.49     32.63 o 
 -15   1  11     2101.14     2100.16     40.34 o 
 -13   1  11     1553.95     1633.12     32.84 o 
 -11   1  11     2465.63     2632.14     44.82 o 
  -9   1  11     2222.99     2403.94     37.52 o 
  -7   1  11     2887.02     3196.95     48.25 o 
  -5   1  11     8270.09     8775.24    120.18 o 
  -3   1  11     7110.91     7296.86    112.16 o 
  -1   1  11     3434.43     3196.41     47.43 o 
   1   1  11     4869.44     4665.64     67.46 o 
   3   1  11     3641.95     3292.93     54.27 o 
   5   1  11     1703.19     1842.31     35.05 o 
   7   1  11      188.81      210.33     14.99 o 
   9   1  11     1171.54     1228.71     50.41 o 
  11   1  11      282.98      334.90     26.79 o 
  13   1  11      496.93      451.97     20.69 o 
  15   1  11      101.00      116.40     16.01 o 
  17   1  11      191.88      185.32     18.33 o 
  19   1  11       93.05       87.76     17.65 o 
  21   1  11      264.68      297.53     22.93 o 
  23   1  11      287.44      344.47     32.44 o 
 -30   2  11      316.69      361.43     31.52 o 
 -28   2  11      133.84      191.14     27.76 o 
 -26   2  11      917.04      797.70     36.34 o 
 -24   2  11      383.72      409.97     27.41 o 
 -22   2  11      519.29      512.60     27.94 o 
 -20   2  11      288.76      234.64     21.20 o 
 -18   2  11      698.20      635.05     24.26 o 
 -16   2  11     1086.83     1033.79     27.90 o 
 -14   2  11     1741.40     1837.91     37.09 o 
 -12   2  11     5399.73     5331.84     76.89 o 
 -10   2  11      735.16      739.98     17.69 o 
  -8   2  11     3287.67     3370.00     50.65 o 
  -6   2  11      567.45      510.87     17.77 o 
  -4   2  11      251.67      187.80     12.85 o 
  -2   2  11     3837.90     3823.80     63.11 o 
   0   2  11     3518.80     3460.55     51.80 o 
   2   2  11      787.93      761.54     23.28 o 
   4   2  11       54.66       93.04      8.96 o 
   6   2  11       94.81       82.31      9.93 o 
   8   2  11      329.01      326.58     18.85 o 
  10   2  11       50.69       53.42     14.94 o 
  12   2  11     5524.66     5089.86     86.04 o 
  14   2  11     1464.03     1416.99     33.67 o 
  16   2  11      247.41      242.94     19.16 o 
  18   2  11      392.62      384.38     22.39 o 
  20   2  11       77.13       67.84     18.57 o 
  22   2  11      163.49      199.18     25.51 o 
 -29   3  11      113.79      121.44     31.39 o 
 -27   3  11       36.29       21.56     21.54 o 
 -25   3  11      293.43      316.63     27.25 o 
 -23   3  11        8.65        0.87     18.88 o 
 -21   3  11      311.73      300.25     23.90 o 
 -19   3  11       64.24       63.29     18.16 o 
 -17   3  11      677.79      611.90     24.98 o 
 -15   3  11      434.06      441.39     23.50 o 
 -13   3  11     5530.35     5701.80     83.41 o 
 -11   3  11        1.70        4.09      8.90 o 
  -9   3  11      900.85      973.15     21.61 o 
  -7   3  11       27.09       32.42      8.36 o 
  -5   3  11      947.75      965.71     22.02 o 
  -3   3  11     2750.91     2942.97     51.80 o 
  -1   3  11     1184.62     1080.24     21.53 o 
   1   3  11      989.48      971.52     21.36 o 
   3   3  11      236.62      224.35     16.22 o 
   5   3  11     1221.62     1148.72     27.70 o 
   7   3  11      712.21      578.35     35.54 o 
   9   3  11      382.61      382.77     18.09 o 
  11   3  11      318.15      345.74     19.47 o 
  13   3  11      255.72      264.13     18.49 o 
  15   3  11       71.31       67.95     16.06 o 
  17   3  11      122.83      156.94     21.20 o 
  19   3  11      263.58      264.29     29.11 o 
  21   3  11       10.35       -4.76     21.47 o 
 -28   4  11      229.43      226.88     28.87 o 
 -26   4  11       10.87       20.81     27.91 o 
 -24   4  11       34.09       36.54     20.65 o 
 -22   4  11       29.87       37.80     26.26 o 
 -20   4  11      816.07      921.29     30.99 o 
 -18   4  11      788.97      681.89     26.64 o 
 -16   4  11      217.47      237.48     18.71 o 
 -14   4  11      276.42      242.80     18.07 o 
 -12   4  11      688.67      676.34     21.87 o 
 -10   4  11     1548.00     1473.03     30.33 o 
  -8   4  11     2018.44     1980.05     35.46 o 
  -6   4  11      406.79      436.91     17.61 o 
  -4   4  11      920.56      971.07     22.13 o 
  -2   4  11      601.97      578.41     17.95 o 
   0   4  11      366.63      412.63     15.65 o 
   2   4  11       47.90       67.08     11.54 o 
   4   4  11     1244.82     1104.98     25.93 o 
   6   4  11     1976.30     1852.51     44.27 o 
   8   4  11     1207.79     1213.07     34.42 o 
  10   4  11      620.55      654.08     23.93 o 
  12   4  11      732.59      743.52     25.64 o 
  14   4  11       89.21       76.77     17.21 o 
  16   4  11       62.08       41.08     17.71 o 
  18   4  11      318.62      396.64     30.65 o 
  20   4  11      494.64      529.24     41.01 o 
 -27   5  11       44.19       43.01     33.91 o 
 -25   5  11       75.58       70.10     27.35 o 
 -23   5  11        6.48       44.46     24.97 o 
 -21   5  11      480.25      366.73     31.41 o 
 -19   5  11      488.36      425.69     27.79 o 
 -17   5  11      322.42      264.62     23.04 o 
 -15   5  11      452.49      434.10     25.45 o 
 -13   5  11        3.99        0.12     14.41 o 
 -11   5  11      368.60      354.20     20.06 o 
  -9   5  11     2558.52     2751.83     51.94 o 
  -7   5  11      284.00      298.41     19.73 o 
  -5   5  11      624.54      667.71     23.71 o 
  -3   5  11      579.57      616.48     29.38 o 
  -1   5  11      725.71      722.85     24.41 o 
   1   5  11       24.76       28.93     16.18 o 
   3   5  11      453.46      415.72     20.65 o 
   5   5  11     1260.39     1141.73     36.03 o 
   7   5  11     2843.78     2609.81     59.69 o 
   9   5  11       71.01       85.62     17.42 o 
  11   5  11      150.52      160.42     19.44 o 
  13   5  11       38.73       50.57     18.10 o 
  15   5  11       36.85       38.72     17.91 o 
  17   5  11       12.73       33.38     20.60 o 
  19   5  11      297.20      374.39     34.14 o 
 -24   6  11      142.13       96.87     29.28 o 
 -22   6  11      342.03      412.83     47.22 o 
 -20   6  11      111.17      114.23     26.29 o 
 -18   6  11      121.00       94.73     23.46 o 
 -16   6  11      441.27      462.67     28.16 o 
 -14   6  11     2011.27     1865.80     48.84 o 
 -12   6  11     1563.92     1689.56     40.29 o 
 -10   6  11      916.85      828.94     34.06 o 
  -8   6  11      512.55      465.87     26.69 o 
  -6   6  11      656.44      628.92     30.35 o 
  -4   6  11      498.10      593.08     31.41 o 
  -2   6  11      525.29      522.85     31.72 o 
   0   6  11      613.04      582.55     34.59 o 
   2   6  11      300.41      253.45     26.75 o 
   4   6  11       81.02       32.89     22.86 o 
   6   6  11       81.85       64.49     21.95 o 
   8   6  11      368.14      309.35     29.55 o 
  10   6  11        3.96       25.53     25.68 o 
  12   6  11      179.42      187.13     27.53 o 
  14   6  11        5.09       14.92     22.49 o 
  16   6  11       94.14       92.75     49.07 o 
 -21   7  11       35.20       23.91     33.90 o 
 -19   7  11       66.94       78.66     35.08 o 
 -17   7  11      148.97       83.26     45.47 o 
 -15   7  11      103.80       57.85     34.34 o 
 -13   7  11      130.93      171.55     43.35 o 
 -11   7  11      104.32      147.46     27.18 o 
  -9   7  11      297.50      309.42     30.24 o 
  -7   7  11      227.29      213.79     28.17 o 
  -5   7  11      505.61      569.50     36.03 o 
  -3   7  11      181.15      105.27     24.58 o 
  -1   7  11       76.40       94.46     23.92 o 
   1   7  11      267.86      281.32     30.30 o 
   3   7  11      430.92      439.66     34.35 o 
   5   7  11      288.40      292.93     38.62 o 
   7   7  11      269.49      309.19     36.00 o 
   9   7  11       42.73       51.49     24.78 o 
  11   7  11       82.63      146.03     28.54 o 
  13   7  11      165.98      225.03     31.98 o 
 -18   8  11       64.14       54.55     38.79 o 
 -16   8  11      138.44      162.32     39.84 o 
 -14   8  11       24.07       -1.74     51.36 o 
 -12   8  11      102.36        1.37     76.13 o 
 -10   8  11       11.11      -10.96     24.27 o 
  -8   8  11      203.57      211.29     45.57 o 
  -6   8  11      355.32      411.34     34.68 o 
  -4   8  11       23.06       31.33     25.13 o 
  -2   8  11       15.82       28.31     42.50 o 
   0   8  11      258.85      285.78     32.52 o 
   2   8  11       50.86       26.66     24.82 o 
   4   8  11      200.29      258.39     61.47 o 
   6   8  11      174.44      145.77     28.73 o 
   8   8  11      439.17      530.11     40.19 o 
  10   8  11      291.39      387.96     37.66 o 
 -11   9  11       22.85       67.53     40.02 o 
  -9   9  11      303.61      282.77     35.47 o 
  -7   9  11      192.64      269.15     35.98 o 
  -5   9  11       99.90       92.93     31.11 o 
  -3   9  11       83.45       63.31     29.75 o 
  -1   9  11       18.86       16.87     27.77 o 
   1   9  11       23.79        9.59     28.11 o 
   3   9  11       57.32       68.32     30.92 o 
 -30   0  12        2.86      -10.66     30.08 o 
 -28   0  12      535.80      558.55     72.38 o 
 -26   0  12        9.75        5.22     31.23 o 
 -24   0  12      231.12      214.28     45.01 o 
 -22   0  12      194.31      197.50     39.09 o 
 -20   0  12      953.76      947.94     80.79 o 
 -18   0  12      103.78       90.84     46.05 o 
 -16   0  12      386.65      417.07     34.27 o 
 -14   0  12     2740.16     2649.45     78.31 o 
 -12   0  12     3028.01     2943.41     83.16 o 
 -10   0  12     4516.12     4782.73     97.27 o 
  -8   0  12    12191.65    12755.60    244.46 o 
  -6   0  12    18407.27    20040.59    380.57 o 
  -4   0  12     4723.74     4933.09    124.79 o 
  -2   0  12      339.53      405.13     17.78 o 
   0   0  12       22.74       45.62      9.86 o 
   2   0  12      292.44      372.51     33.73 o 
   4   0  12     1353.78     1647.46     42.53 o 
   6   0  12      391.02      398.36     24.85 o 
   8   0  12      239.29      223.09     21.00 o 
  10   0  12      386.12      361.34     30.69 o 
  12   0  12      108.67      105.68     20.44 o 
  14   0  12      109.00      108.35     22.21 o 
  16   0  12        7.33        7.64     20.04 o 
  18   0  12        7.63       35.81     22.92 o 
  20   0  12       88.54      126.40     27.79 o 
  22   0  12       35.22        8.97     35.16 o 
 -31   1  12      183.03      229.78     38.07 o 
 -29   1  12       38.44       36.58     21.46 o 
 -27   1  12      192.14      183.61     23.55 o 
 -25   1  12       86.96       77.93     23.79 o 
 -23   1  12      462.68      424.34     29.80 o 
 -21   1  12     1430.43     1367.00     60.95 o 
 -19   1  12      249.56      301.18     28.73 o 
 -17   1  12     2061.99     2045.90     48.14 o 
 -15   1  12      949.81      994.72     24.67 o 
 -13   1  12     4130.47     4103.38     77.15 o 
 -11   1  12     1139.99     1407.41     51.65 o 
  -9   1  12     2605.16     3430.79     59.58 o 
  -7   1  12     4216.33     4490.42     87.09 o 
  -5   1  12     5805.18     6198.56     86.64 o 
  -3   1  12     5382.33     5782.75     81.44 o 
  -1   1  12     1182.07     1256.89     23.11 o 
   1   1  12      644.63      625.87     16.08 o 
   3   1  12     1292.77     1223.03     26.35 o 
   5   1  12     2023.59     1994.51     47.03 o 
   7   1  12      157.27      127.42     12.25 o 
   9   1  12     2126.56     1897.31     53.90 o 
  11   1  12      869.89      812.87     31.46 o 
  13   1  12      894.17      812.93     25.77 o 
  15   1  12      138.15      121.72     19.64 o 
  17   1  12      112.56      136.70     17.80 o 
  19   1  12       44.87       44.21     17.43 o 
  21   1  12       68.04       53.17     18.90 o 
 -30   2  12       28.32       69.57     23.77 o 
 -28   2  12      347.43      368.05     35.31 o 
 -26   2  12        0.81        4.18     20.74 o 
 -24   2  12      113.08      132.99     21.58 o 
 -22   2  12      571.33      620.20     37.65 o 
 -20   2  12       25.40       51.72     17.33 o 
 -18   2  12      132.51      161.19     18.83 o 
 -16   2  12      279.14      307.00     17.13 o 
 -14   2  12     1731.47     1717.86     35.80 o 
 -12   2  12      394.41      387.56     19.39 o 
 -10   2  12      229.14      214.38     10.38 o 
  -8   2  12     1464.56     1498.46     26.83 o 
  -6   2  12      944.72      961.67     23.46 o 
  -4   2  12     1562.77     1816.65     35.11 o 
  -2   2  12      773.89      747.15     25.19 o 
   0   2  12     3328.93     3094.97     47.50 o 
   2   2  12      144.57      212.57     12.75 o 
   4   2  12      170.02      154.08     10.40 o 
   6   2  12      268.93      316.42     15.91 o 
   8   2  12      128.38      127.97     12.51 o 
  10   2  12       12.36       25.81     20.63 o 
  12   2  12      700.96      664.01     23.98 o 
  14   2  12     2034.45     1949.76     41.09 o 
  16   2  12      157.13      153.05     17.99 o 
  18   2  12      164.54      173.68     19.69 o 
  20   2  12       70.14       68.58     18.88 o 
 -29   3  12      408.80      363.35     32.37 o 
 -27   3  12      428.70      408.99     30.97 o 
 -25   3  12      298.43      285.72     29.08 o 
 -23   3  12      145.01      135.41     31.15 o 
 -21   3  12      482.39      550.60     39.64 o 
 -19   3  12      447.77      379.06     24.35 o 
 -17   3  12      431.44      441.01     21.70 o 
 -15   3  12     2316.65     2270.67     45.38 o 
 -13   3  12      664.85      658.75     19.95 o 
 -11   3  12     1269.00     1420.17     28.24 o 
  -9   3  12     1701.46     1714.38     31.01 o 
  -7   3  12     1404.77     1472.28     27.30 o 
  -5   3  12     2749.87     2810.41     50.40 o 
  -3   3  12     4064.14     4531.79     75.27 o 
  -1   3  12      648.37      718.45     22.24 o 
   1   3  12      238.14      236.70     11.23 o 
   3   3  12     1492.34     1368.03     27.40 o 
   5   3  12      309.85      316.30     14.92 o 
   7   3  12      518.44      429.41     22.18 o 
   9   3  12     1345.01     1320.50     31.33 o 
  11   3  12     1797.60     1623.48     35.27 o 
  13   3  12       27.20       21.05     14.75 o 
  15   3  12      265.11      281.88     21.52 o 
  17   3  12       83.46       44.71     16.88 o 
  19   3  12      172.08      130.85     20.14 o 
  21   3  12       10.58       14.81     26.27 o 
 -28   4  12      101.92      102.05     25.89 o 
 -26   4  12      123.89      132.96     24.48 o 
 -24   4  12       33.38       35.51     20.66 o 
 -22   4  12     1093.17     1227.49     47.80 o 
 -20   4  12      824.71      703.15     32.67 o 
 -18   4  12      296.07      262.84     19.89 o 
 -16   4  12      125.40      109.60     16.91 o 
 -14   4  12      120.14      133.59     16.41 o 
 -12   4  12      181.75      149.61     13.50 o 
 -10   4  12     1314.69     1381.10     29.18 o 
  -8   4  12     2244.68     2402.11     41.28 o 
  -6   4  12      828.17      711.41     21.71 o 
  -4   4  12      409.96      476.82     16.24 o 
  -2   4  12       58.46       37.21     12.24 o 
   0   4  12       52.18       60.95      9.84 o 
   2   4  12      349.80      356.67     15.63 o 
   4   4  12       36.46       52.20     11.56 o 
   6   4  12      541.60      554.28     34.83 o 
   8   4  12       47.61       79.82     18.53 o 
  10   4  12      337.46      334.27     18.53 o 
  12   4  12       13.36        4.70     16.23 o 
  14   4  12       82.48       60.56     16.23 o 
  16   4  12       68.75       98.70     20.45 o 
  18   4  12        8.70       35.91     22.90 o 
 -27   5  12       59.62       85.38     29.28 o 
 -25   5  12      128.86      173.78     29.38 o 
 -23   5  12       82.13       45.53     32.19 o 
 -21   5  12       87.05      137.20     26.04 o 
 -19   5  12      560.10      486.09     28.76 o 
 -17   5  12       14.97        8.60     18.62 o 
 -15   5  12      224.21      209.90     23.50 o 
 -13   5  12      148.44      174.69     17.98 o 
 -11   5  12      313.67      301.37     19.56 o 
  -9   5  12     1600.58     1758.63     46.49 o 
  -7   5  12        6.46        0.08     11.21 o 
  -5   5  12      311.49      277.35     23.70 o 
  -3   5  12      160.49      167.05     19.47 o 
  -1   5  12     1093.81      973.31     34.50 o 
   1   5  12      411.06      447.47     24.94 o 
   3   5  12      910.67      841.56     31.92 o 
   5   5  12      136.53      109.79     16.11 o 
   7   5  12      418.35      416.74     24.63 o 
   9   5  12        9.21       14.59     18.87 o 
  11   5  12      159.52      146.72     19.49 o 
  13   5  12       28.28        0.08     17.89 o 
  15   5  12       42.50       35.19     19.04 o 
  17   5  12      116.05      169.52     24.00 o 
 -24   6  12        9.43       37.02     42.68 o 
 -22   6  12      158.94      201.12     64.95 o 
 -20   6  12      100.95      129.62     31.33 o 
 -18   6  12      355.38      390.89     33.84 o 
 -16   6  12       97.58       24.19     33.13 o 
 -14   6  12      617.22      668.04     38.32 o 
 -12   6  12       88.82       62.82     19.41 o 
 -10   6  12     2398.24     2362.53     56.20 o 
  -8   6  12      342.92      310.59     32.83 o 
  -6   6  12       23.94       18.64     18.95 o 
  -4   6  12      432.86      426.62     26.66 o 
  -2   6  12      103.94       84.11     19.65 o 
   0   6  12      965.59      733.03     32.72 o 
   2   6  12      540.38      464.71     31.61 o 
   4   6  12       34.21       48.78     21.19 o 
   6   6  12        9.00       33.93     21.83 o 
   8   6  12      258.60      249.37     28.01 o 
  10   6  12      168.76      160.82     25.66 o 
  12   6  12      126.54      125.20     26.43 o 
  14   6  12       22.19       -2.75     23.23 o 
  16   6  12       69.65       76.05     28.69 o 
 -21   7  12       77.54       49.54     45.48 o 
 -19   7  12       77.67       15.94     33.47 o 
 -17   7  12      199.40      272.63     55.94 o 
 -15   7  12      185.59      199.17     38.72 o 
 -13   7  12      282.69      307.69     40.03 o 
 -11   7  12       39.62       -0.59     22.65 o 
  -9   7  12       34.54       18.49     22.77 o 
  -7   7  12      238.54      261.02     29.24 o 
  -5   7  12      276.48      342.34     30.66 o 
  -3   7  12       41.74       75.00     24.87 o 
  -1   7  12      179.42      188.96     28.56 o 
   1   7  12       76.26       47.49     24.30 o 
   3   7  12       23.04       70.66     24.92 o 
   5   7  12       53.93       57.98     24.67 o 
   7   7  12      216.95      227.99     35.74 o 
   9   7  12      115.02      153.24     27.79 o 
  11   7  12       94.07      107.88     27.56 o 
  13   7  12       71.00      153.36     30.53 o 
 -18   8  12       39.98      -16.74     64.93 o 
 -16   8  12      108.08      110.88     92.36 o 
 -14   8  12      281.08      302.06     43.97 o 
 -12   8  12       18.06       47.13     40.31 o 
 -10   8  12       48.95       24.52     25.73 o 
  -8   8  12      114.27      107.95     38.78 o 
  -6   8  12      699.24      816.66     44.28 o 
  -4   8  12      237.85      349.31     34.46 o 
  -2   8  12       89.43      173.54     28.50 o 
   0   8  12       49.70       28.20     25.73 o 
   2   8  12      378.10      443.30     37.03 o 
   4   8  12      137.86      114.49     29.12 o 
   6   8  12      315.76      316.30     34.62 o 
   8   8  12      277.65      384.99     37.15 o 
 -11   9  12      211.73      244.08     45.41 o 
  -9   9  12      480.60      602.81     43.28 o 
  -7   9  12      469.06      592.86     42.79 o 
  -5   9  12      153.36      153.01     32.93 o 
  -3   9  12      135.70      131.57     31.76 o 
  -1   9  12       14.79        0.52     28.07 o 
   1   9  12       94.91      136.92     32.52 o 
   3   9  12      160.44      131.67     32.42 o 
 -30   0  13      167.72      153.90     56.27 o 
 -28   0  13      141.52      159.23     31.26 o 
 -26   0  13        2.42       18.12     27.09 o 
 -24   0  13        0.10      -32.76     35.07 o 
 -22   0  13     6383.20     6245.56    169.91 o 
 -20   0  13      432.30      450.34     59.69 o 
 -18   0  13       29.38       18.94     27.60 o 
 -16   0  13        0.28      -16.30     19.56 o 
 -14   0  13     2414.93     2480.89     55.26 o 
 -12   0  13      246.70      402.23     37.22 o 
 -10   0  13     1690.40     1722.94     46.67 o 
  -8   0  13     4879.64     5398.47    108.67 o 
  -6   0  13    10215.46    10501.91    203.41 o 
  -4   0  13      419.64      584.03     27.85 o 
  -2   0  13      394.75      533.16     21.29 o 
   0   0  13      497.81      474.39     20.59 o 
   2   0  13       85.48      129.03     16.48 o 
   4   0  13     4691.81     4320.74     91.80 o 
   6   0  13      114.73      131.00     16.33 o 
   8   0  13      245.19      287.62     35.53 o 
  10   0  13        3.86        4.87     14.63 o 
  12   0  13      239.76      216.72     24.07 o 
  14   0  13       43.45       31.44     20.77 o 
  16   0  13        4.91        2.00     20.68 o 
  18   0  13       61.73      136.02     26.50 o 
  20   0  13        7.12       32.60     26.39 o 
 -31   1  13      166.58      145.93     26.17 o 
 -29   1  13       55.93       56.09     22.82 o 
 -27   1  13      226.31      187.86     28.75 o 
 -25   1  13      518.53      432.43     57.60 o 
 -23   1  13     1576.71     1558.32     84.46 o 
 -21   1  13      168.32      223.51     23.13 o 
 -19   1  13      152.91      192.15     19.06 o 
 -17   1  13     1238.13     1212.07     35.13 o 
 -15   1  13      903.88      915.70     24.15 o 
 -13   1  13     1213.87     1393.93     28.11 o 
 -11   1  13      476.95      555.71     16.78 o 
  -9   1  13      725.28      849.03     18.43 o 
  -7   1  13     5037.30     4810.72     69.11 o 
  -5   1  13     7681.63     8565.38    118.28 o 
  -3   1  13      605.05      704.78     16.08 o 
  -1   1  13     2805.14     2605.75     40.92 o 
   1   1  13     3241.90     3124.71     50.68 o 
   3   1  13     1289.27     1204.09     27.79 o 
   5   1  13     1401.17     1305.67     29.15 o 
   7   1  13     2740.79     2658.61     48.87 o 
   9   1  13     2596.79     2638.98     56.59 o 
  11   1  13       90.27       81.12     13.47 o 
  13   1  13      583.25      511.78     22.15 o 
  15   1  13      309.21      312.94     20.20 o 
  17   1  13       28.10       16.81     16.28 o 
  19   1  13       11.98        0.06     17.12 o 
  21   1  13       98.65      109.52     21.16 o 
 -30   2  13       71.50      122.93     25.69 o 
 -28   2  13      267.69      300.20     33.68 o 
 -26   2  13      329.77      306.28     26.88 o 
 -24   2  13      397.04      350.53     26.59 o 
 -22   2  13      102.05      107.02     19.85 o 
 -20   2  13      841.17      831.68     33.59 o 
 -18   2  13      313.53      347.98     22.61 o 
 -16   2  13      316.94      326.69     17.34 o 
 -14   2  13     1360.07     1319.94     30.74 o 
 -12   2  13      487.84      470.24     18.98 o 
 -10   2  13       48.62       35.64      7.51 o 
  -8   2  13      202.85      208.37     10.10 o 
  -6   2  13       74.72       44.10      9.83 o 
  -4   2  13      888.57      834.31     22.43 o 
  -2   2  13     3688.90     3781.47     63.54 o 
   0   2  13     1136.24     1049.89     21.63 o 
   2   2  13       29.19       65.75     14.29 o 
   4   2  13       56.20       99.60      9.98 o 
   6   2  13     2276.18     2161.09     38.95 o 
   8   2  13      507.71      560.09     25.97 o 
  10   2  13      725.95      652.05     23.88 o 
  12   2  13       78.38       94.77     14.66 o 
  14   2  13      719.50      759.78     26.53 o 
  16   2  13      101.95       75.67     16.94 o 
  18   2  13      137.63      174.83     20.15 o 
  20   2  13       60.38       23.93     19.03 o 
 -29   3  13       66.72       88.28     25.80 o 
 -27   3  13       25.66       29.60     21.62 o 
 -25   3  13      137.27      157.69     23.21 o 
 -23   3  13        9.93        9.80     18.78 o 
 -21   3  13      221.07      226.24     22.18 o 
 -19   3  13     1366.61     1254.59     39.03 o 
 -17   3  13      348.46      360.27     33.30 o 
 -15   3  13       65.22       57.70     14.38 o 
 -13   3  13     1574.97     1627.16     31.13 o 
 -11   3  13     3354.60     3371.07     52.99 o 
  -9   3  13       56.25       80.04      9.95 o 
  -7   3  13      132.04      132.74      9.99 o 
  -5   3  13      802.91      772.37     23.62 o 
  -3   3  13     3849.62     3991.46     67.95 o 
  -1   3  13      146.31      150.25     13.14 o 
   1   3  13      227.23      268.40     16.16 o 
   3   3  13      948.74      837.57     22.49 o 
   5   3  13       18.25       14.46      9.97 o 
   7   3  13      726.07      593.04     71.95 o 
   9   3  13      244.64      260.53     16.74 o 
  11   3  13       14.67       16.58     13.29 o 
  13   3  13       66.00       58.81     14.22 o 
  15   3  13      116.19      105.60     18.42 o 
  17   3  13      200.16      223.08     25.39 o 
  19   3  13       47.42       17.56     23.37 o 
 -28   4  13       15.73        4.78     23.71 o 
 -26   4  13      145.28      151.68     24.24 o 
 -24   4  13      515.91      470.88     30.38 o 
 -22   4  13      428.66      417.11     27.81 o 
 -20   4  13      104.57      113.43     20.18 o 
 -18   4  13       74.47       71.03     16.71 o 
 -16   4  13      105.30      117.49     16.81 o 
 -14   4  13      177.35      175.76     17.11 o 
 -12   4  13       45.42       60.60     12.61 o 
 -10   4  13      179.39      174.55     13.44 o 
  -8   4  13      485.88      499.38     18.15 o 
  -6   4  13     1110.92     1134.64     33.36 o 
  -4   4  13      120.93      126.83     14.27 o 
  -2   4  13      188.57      175.39     14.84 o 
   0   4  13      191.04      176.93     19.32 o 
   2   4  13      941.51      882.77     28.08 o 
   4   4  13      855.19      821.26     28.20 o 
   6   4  13     2071.01     2096.62     46.06 o 
   8   4  13      158.40      129.20     19.55 o 
  10   4  13       40.23       -1.46     15.86 o 
  12   4  13       70.62       47.69     17.80 o 
  14   4  13       76.20       83.43     22.28 o 
  16   4  13       31.40       54.46     19.68 o 
  18   4  13      237.52      287.25     26.60 o 
 -27   5  13      333.49      399.15     38.41 o 
 -25   5  13      187.03      135.52     29.17 o 
 -23   5  13      500.54      424.05     47.43 o 
 -21   5  13      361.87      395.44     32.39 o 
 -19   5  13      231.14      208.84     23.10 o 
 -17   5  13      818.71      742.46     32.60 o 
 -15   5  13      548.37      463.55     26.08 o 
 -13   5  13      216.63      225.52     22.18 o 
 -11   5  13     1434.93     1582.60     43.93 o 
  -9   5  13     1589.51     1812.02     49.67 o 
  -7   5  13      168.22      175.33     24.18 o 
  -5   5  13      592.52      650.62     30.27 o 
  -3   5  13      134.11      142.98     19.50 o 
  -1   5  13      261.71      225.84     21.60 o 
   1   5  13       70.42       48.86     20.67 o 
   3   5  13      528.84      504.85     25.44 o 
   5   5  13      181.97      166.69     17.48 o 
   7   5  13      336.51      327.83     23.34 o 
   9   5  13       15.72       16.35     15.30 o 
  11   5  13      402.73      409.53     27.94 o 
  13   5  13        7.97       36.51     19.11 o 
  15   5  13      146.15      205.49     25.90 o 
  17   5  13      476.27      512.92     31.49 o 
 -24   6  13       34.16       54.58     34.88 o 
 -22   6  13       44.70       75.02     43.17 o 
 -20   6  13       93.09       66.99     26.94 o 
 -18   6  13      108.77      137.72     27.40 o 
 -16   6  13      466.34      439.58     34.12 o 
 -14   6  13      410.10      387.34     32.93 o 
 -12   6  13      654.81      680.41     33.07 o 
 -10   6  13      577.05      589.53     48.53 o 
  -8   6  13      493.78      457.20     30.97 o 
  -6   6  13       91.73       77.19     20.38 o 
  -4   6  13      264.04      380.77     25.76 o 
  -2   6  13      984.24     1023.86     36.69 o 
   0   6  13      440.77      441.66     26.69 o 
   2   6  13       22.08        7.25     17.43 o 
   4   6  13      214.55      177.33     24.97 o 
   6   6  13       55.42      107.28     23.57 o 
   8   6  13      211.91      240.89     28.10 o 
  10   6  13      163.25      219.25     32.89 o 
  12   6  13       57.28       76.67     36.77 o 
  14   6  13        3.24       38.48     32.51 o 
 -21   7  13       55.48       86.05     38.00 o 
 -19   7  13       86.61      105.38     71.90 o 
 -17   7  13      155.89      137.05     69.26 o 
 -15   7  13        9.83        2.10     30.63 o 
 -13   7  13      216.48      175.23     35.73 o 
 -11   7  13      307.66      260.03     29.77 o 
  -9   7  13       43.14       44.89     23.82 o 
  -7   7  13      121.71      106.94     25.89 o 
  -5   7  13       25.09       80.07     25.14 o 
  -3   7  13      488.26      582.80     38.90 o 
  -1   7  13      631.84      513.33     35.92 o 
   1   7  13      410.35      414.39     33.60 o 
   3   7  13       71.38      107.15     28.27 o 
   5   7  13      164.07      225.03     29.67 o 
   7   7  13      189.42      267.52     30.64 o 
   9   7  13      510.41      558.88     39.19 o 
  11   7  13       23.86       43.66     26.01 o 
 -18   8  13       15.77      -64.35     54.58 o 
 -16   8  13        5.11      -58.34     38.90 o 
 -14   8  13       76.59      107.08     37.71 o 
 -12   8  13       75.30       88.80     35.41 o 
 -10   8  13      324.03      331.98     46.46 o 
  -8   8  13      110.01      115.53     33.78 o 
  -6   8  13      267.84      301.79     33.33 o 
  -4   8  13      202.46      179.28     31.00 o 
  -2   8  13      184.95      184.88     29.62 o 
   0   8  13      275.96      259.24     31.56 o 
   2   8  13       29.51       16.28     25.61 o 
   4   8  13      118.11       47.53     26.84 o 
   6   8  13      631.65      624.46     43.15 o 
   8   8  13       39.02       73.45     29.19 o 
 -11   9  13      325.17      472.64     87.88 o 
  -9   9  13       19.49       33.78     29.62 o 
  -7   9  13       12.64        4.31     32.55 o 
  -5   9  13       41.60       65.07     46.16 o 
  -3   9  13      296.46      273.99     35.96 o 
  -1   9  13       51.83       18.01     29.53 o 
   1   9  13      281.80      351.26     37.66 o 
 -30   0  14      150.73      127.17     34.00 o 
 -28   0  14       28.69       59.71     29.46 o 
 -26   0  14      478.56      528.22     43.53 o 
 -24   0  14      458.41      367.98     37.06 o 
 -22   0  14     5227.41     5084.84    143.21 o 
 -20   0  14      137.48      191.32     55.47 o 
 -18   0  14     1851.11     1858.84     71.23 o 
 -16   0  14       94.90       73.76     22.24 o 
 -14   0  14      831.26      810.78     25.77 o 
 -12   0  14       37.42       72.68     10.96 o 
 -10   0  14     3011.64     3261.52     70.10 o 
  -8   0  14     6389.59     6487.98    129.37 o 
  -6   0  14      960.96     1005.97     29.02 o 
  -4   0  14      367.46      514.04     30.99 o 
  -2   0  14      198.92      228.48     21.43 o 
   0   0  14      167.72      270.18     24.78 o 
   2   0  14      617.99      678.49     47.08 o 
   4   0  14     1129.36     1209.65     36.99 o 
   6   0  14      810.93      617.60     28.38 o 
   8   0  14        1.50       11.15     15.12 o 
  10   0  14       67.39      100.79     29.00 o 
  12   0  14        0.07        1.34     19.12 o 
  14   0  14        0.32      -12.57     20.12 o 
  16   0  14       45.92       23.06     23.16 o 
  18   0  14        1.38        8.94     24.23 o 
  20   0  14      142.57      172.39     31.58 o 
 -31   1  14       83.71      141.62     26.19 o 
 -29   1  14      171.74      132.37     21.75 o 
 -27   1  14      522.47      479.78     43.85 o 
 -25   1  14      395.46      289.54     68.89 o 
 -23   1  14      916.87      855.26     37.51 o 
 -21   1  14      902.27      894.55     37.95 o 
 -19   1  14      694.94      626.52     42.22 o 
 -17   1  14      336.42      395.17     50.63 o 
 -15   1  14     1207.57     1190.79     35.11 o 
 -13   1  14     1046.05     1121.56     45.58 o 
 -11   1  14      609.82      830.21     21.76 o 
  -9   1  14     1342.64     1300.65     24.33 o 
  -7   1  14     4503.54     4666.19     67.31 o 
  -5   1  14      537.32      615.80     33.38 o 
  -3   1  14     1511.38     1416.85     25.46 o 
  -1   1  14      602.74      771.15     45.51 o 
   1   1  14     1714.03     1658.66     44.42 o 
   3   1  14     1050.84     1132.45     26.31 o 
   5   1  14      824.90      849.44     25.31 o 
   7   1  14      433.01      377.55     17.02 o 
   9   1  14       17.80       42.05     14.90 o 
  11   1  14      292.00      309.74     21.42 o 
  13   1  14      392.91      433.14     21.92 o 
  15   1  14      175.96      202.14     18.50 o 
  17   1  14       35.02       22.68     16.95 o 
  19   1  14       27.19       31.99     18.45 o 
 -30   2  14       12.08       48.17     23.09 o 
 -28   2  14       89.25      108.83     27.98 o 
 -26   2  14       94.34      133.62     22.85 o 
 -24   2  14      251.08      231.78     23.62 o 
 -22   2  14      375.64      398.98     25.69 o 
 -20   2  14      844.10      779.55     34.84 o 
 -18   2  14       30.96       59.26     16.61 o 
 -16   2  14     2777.81     2644.86     50.04 o 
 -14   2  14     4431.15     4326.53     72.88 o 
 -12   2  14      468.40      520.48     19.21 o 
 -10   2  14      323.54      458.89     16.02 o 
  -8   2  14      580.23      748.55     18.69 o 
  -6   2  14       68.38       79.75     10.89 o 
  -4   2  14      408.43      395.94     17.40 o 
  -2   2  14     6634.29     6391.88    101.91 o 
   0   2  14     2102.51     1960.71     33.68 o 
   2   2  14      472.54      509.19     16.48 o 
   4   2  14      224.98      232.98     12.73 o 
   6   2  14       87.10       79.50     11.56 o 
   8   2  14      123.78      126.63     13.43 o 
  10   2  14      474.12      473.24     32.08 o 
  12   2  14      165.75      167.07     19.77 o 
  14   2  14      165.43      155.51     18.83 o 
  16   2  14      715.59      764.58     41.06 o 
  18   2  14        0.06       14.77     17.63 o 
  20   2  14        5.48       29.35     22.69 o 
 -29   3  14       89.10      114.13     25.42 o 
 -27   3  14       84.43       54.64     22.69 o 
 -25   3  14      404.09      389.46     28.04 o 
 -23   3  14      266.80      259.86     23.98 o 
 -21   3  14      407.89      396.55     25.60 o 
 -19   3  14       67.92       73.71     18.04 o 
 -17   3  14      169.79      146.26     16.61 o 
 -15   3  14      733.95      782.95     26.17 o 
 -13   3  14     2800.73     2776.21     46.00 o 
 -11   3  14     1392.72     1411.26     28.47 o 
  -9   3  14      579.90      660.87     18.90 o 
  -7   3  14     1085.44     1048.89     37.24 o 
  -5   3  14     1636.88     1566.82     34.28 o 
  -3   3  14     1911.62     1865.79     38.44 o 
  -1   3  14      548.74      620.76     22.58 o 
   1   3  14      204.79      210.96     15.51 o 
   3   3  14     1175.15     1140.92     30.36 o 
   5   3  14      208.94      195.34     13.09 o 
   7   3  14     1292.80     1194.40     29.58 o 
   9   3  14      668.13      682.01     25.18 o 
  11   3  14      792.82      678.20     28.53 o 
  13   3  14       39.69       24.29     11.77 o 
  15   3  14       94.51       92.62     19.37 o 
  17   3  14      159.89      145.68     24.95 o 
  19   3  14       36.06       29.38     24.51 o 
 -28   4  14       30.87       43.90     25.01 o 
 -26   4  14       14.80        8.94     22.06 o 
 -24   4  14      357.25      393.26     28.62 o 
 -22   4  14     1047.63      902.25     36.72 o 
 -20   4  14      461.35      376.83     25.92 o 
 -18   4  14      374.71      389.71     21.93 o 
 -16   4  14       62.26       66.07     15.90 o 
 -14   4  14       85.15       88.60     15.74 o 
 -12   4  14       45.01       43.91     12.36 o 
 -10   4  14      184.60      145.54     15.65 o 
  -8   4  14     1810.75     1818.42     39.79 o 
  -6   4  14      551.27      626.88     34.02 o 
  -4   4  14      589.35      588.32     26.63 o 
  -2   4  14     1174.23     1175.56     31.24 o 
   0   4  14       72.09       50.85     14.02 o 
   2   4  14       94.60      139.97     15.58 o 
   4   4  14     2991.39     2863.97     56.25 o 
   6   4  14     1940.09     1928.24     43.89 o 
   8   4  14      129.37      143.13     19.49 o 
  10   4  14      645.91      653.37     31.61 o 
  12   4  14       82.83       91.61     20.74 o 
  14   4  14       20.31       25.27     16.88 o 
  16   4  14       41.17        2.77     20.16 o 
  18   4  14      354.37      386.10     29.20 o 
 -27   5  14       91.27      142.52     39.66 o 
 -25   5  14       82.71      103.34     28.22 o 
 -23   5  14       26.45       55.30     32.47 o 
 -21   5  14       24.95       30.31     41.21 o 
 -19   5  14      105.42       98.74     26.21 o 
 -17   5  14       65.51       62.32     23.92 o 
 -15   5  14       11.78      -17.47     21.64 o 
 -13   5  14      303.69      233.46     26.61 o 
 -11   5  14      750.83      722.82     42.62 o 
  -9   5  14      272.37      261.47     22.53 o 
  -7   5  14      393.20      400.68     28.88 o 
  -5   5  14       35.88       -3.69     16.48 o 
  -3   5  14      199.23      237.42     23.08 o 
  -1   5  14      363.50      358.76     24.44 o 
   1   5  14       65.55       85.41     29.80 o 
   3   5  14      219.62      264.03     19.13 o 
   5   5  14      123.10      130.46     17.26 o 
   7   5  14      350.19      342.34     22.40 o 
   9   5  14      287.44      288.79     21.87 o 
  11   5  14        6.80      -14.51     16.20 o 
  13   5  14      131.09      113.27     23.34 o 
  15   5  14      308.20      265.78     27.84 o 
 -24   6  14        3.14      -14.66     48.80 o 
 -22   6  14      272.26      327.82     69.52 o 
 -20   6  14       54.27       25.01     29.21 o 
 -18   6  14       27.84      -36.51     24.34 o 
 -16   6  14      454.16      509.08     36.51 o 
 -14   6  14      679.77      695.94     77.12 o 
 -12   6  14      469.29      411.97     32.47 o 
 -10   6  14      313.79      323.43     25.31 o 
  -8   6  14      351.82      363.40     29.07 o 
  -6   6  14      238.29      233.56     25.45 o 
  -4   6  14       16.28      -22.72     22.63 o 
  -2   6  14      124.15      143.22     20.72 o 
   0   6  14      792.23      643.47     31.96 o 
   2   6  14      395.94      422.43     26.77 o 
   4   6  14      157.72      130.31     20.79 o 
   6   6  14       17.91       -4.69     21.34 o 
   8   6  14      124.82      194.84     34.28 o 
  10   6  14      100.82      122.15     33.93 o 
  12   6  14       23.16       -2.11     39.33 o 
  14   6  14      113.91       73.90     36.66 o 
 -21   7  14      172.00      171.97     50.31 o 
 -19   7  14       77.42       22.90     35.34 o 
 -17   7  14        1.52       -3.48     31.86 o 
 -15   7  14       99.87      120.11     35.14 o 
 -13   7  14      260.12      251.72     38.94 o 
 -11   7  14      150.78      144.68     28.34 o 
  -9   7  14       53.93       35.01     23.47 o 
  -7   7  14       37.94       -6.12     22.40 o 
  -5   7  14       31.09       84.64     30.54 o 
  -3   7  14      300.09      232.39     29.76 o 
  -1   7  14      380.21      296.63     30.28 o 
   1   7  14       88.91       96.69     25.60 o 
   3   7  14      192.48      211.18     28.38 o 
   5   7  14      451.90      447.24     35.27 o 
   7   7  14       36.30       77.30     26.31 o 
   9   7  14       31.10       49.11     25.57 o 
  11   7  14       39.22      -30.18     25.55 o 
 -18   8  14      245.69      212.14     42.38 o 
 -16   8  14       40.11       35.33     49.15 o 
 -14   8  14       40.11       27.32     35.34 o 
 -12   8  14      324.82      341.30     78.59 o 
 -10   8  14      663.77      835.30     44.54 o 
  -8   8  14     1014.28     1069.93     49.05 o 
  -6   8  14      146.76      168.19     30.28 o 
  -4   8  14        0.46      -34.67     28.66 o 
  -2   8  14      120.19      142.81     29.77 o 
   0   8  14       59.00       32.23     25.33 o 
   2   8  14       14.23       17.43     25.72 o 
   4   8  14       14.04       22.54     26.13 o 
   6   8  14       51.56      110.72     30.50 o 
  -9   9  14        3.41        5.53     29.60 o 
  -7   9  14       20.35       -3.66     29.69 o 
  -5   9  14       13.08       27.12     32.67 o 
  -3   9  14       38.32        0.10     29.08 o 
  -1   9  14       40.83       -1.87     28.12 o 
 -30   0  15       26.23       89.31     32.00 o 
 -28   0  15      223.94      211.56     35.70 o 
 -26   0  15      166.52      217.19     33.43 o 
 -24   0  15      151.83      199.57     43.19 o 
 -22   0  15      678.61      561.15     67.20 o 
 -20   0  15        0.54        0.24     24.03 o 
 -18   0  15       31.34       42.66     22.95 o 
 -16   0  15      491.67      545.59     67.78 o 
 -14   0  15       21.57       51.61     19.49 o 
 -12   0  15     5058.68     4927.41    130.46 o 
 -10   0  15      774.15      822.76     26.58 o 
  -8   0  15    12941.62    12444.54    240.84 o 
  -6   0  15      112.08      125.03     22.38 o 
  -4   0  15     3075.96     2956.07     64.77 o 
  -2   0  15     1671.88     1746.04     43.31 o 
   0   0  15      421.62      392.31     25.31 o 
   2   0  15      676.29      617.96     26.00 o 
   4   0  15     1943.66     1750.26     47.45 o 
   6   0  15      269.28      191.32     19.55 o 
   8   0  15      272.41      262.72     23.09 o 
  10   0  15      911.72      555.64     46.05 o 
  12   0  15      246.99      234.63     29.04 o 
  14   0  15       19.42        2.73     21.06 o 
  16   0  15       74.07       77.96     24.59 o 
  18   0  15       21.78       10.83     25.64 o 
  20   0  15        0.13      -12.32     27.21 o 
 -31   1  15      215.04      331.39     53.43 o 
 -29   1  15       42.72       47.06     17.93 o 
 -27   1  15      268.91      286.24     33.35 o 
 -25   1  15      851.36      876.80     48.97 o 
 -23   1  15      915.55      847.90     38.12 o 
 -21   1  15      938.90      823.19     36.64 o 
 -19   1  15     1438.99     1442.46     43.64 o 
 -17   1  15      427.12      500.36     24.69 o 
 -15   1  15      178.35      212.88     18.79 o 
 -13   1  15      603.57      601.85     16.83 o 
 -11   1  15      734.36      907.05     20.31 o 
  -9   1  15     2412.73     2555.36     40.62 o 
  -7   1  15     2509.62     2347.54     37.62 o 
  -5   1  15     2495.18     2452.32     39.01 o 
  -3   1  15      184.97      162.72      9.77 o 
  -1   1  15     7103.99     6539.82     93.18 o 
   1   1  15      411.89      459.35     17.02 o 
   3   1  15     1113.94     1095.39     26.80 o 
   5   1  15      848.88      891.87     25.37 o 
   7   1  15     1627.92     1492.35     32.24 o 
   9   1  15      359.84      393.50     19.84 o 
  11   1  15      437.07      463.53     24.95 o 
  13   1  15      191.33      157.69     17.97 o 
  15   1  15      141.62      155.62     19.32 o 
  17   1  15        4.88       -3.07     16.75 o 
  19   1  15      268.66      303.19     24.12 o 
 -30   2  15      153.50      242.90     35.56 o 
 -28   2  15      841.19      862.67     38.73 o 
 -26   2  15      119.11       82.27     21.69 o 
 -24   2  15      121.31      103.44     20.90 o 
 -22   2  15       79.84       70.11     18.63 o 
 -20   2  15      464.10      494.37     26.19 o 
 -18   2  15      284.29      263.88     21.21 o 
 -16   2  15      115.11      114.86     15.67 o 
 -14   2  15     2649.62     2539.22     48.15 o 
 -12   2  15      369.19      396.96     14.81 o 
 -10   2  15      259.79      314.52     13.00 o 
  -8   2  15      524.21      491.43     18.84 o 
  -6   2  15      278.35      258.91     14.56 o 
  -4   2  15      368.54      408.81     17.90 o 
  -2   2  15     1502.75     1533.78     34.66 o 
   0   2  15      912.47      759.71     19.06 o 
   2   2  15      137.85      152.57     10.93 o 
   4   2  15     1039.78      934.28     23.68 o 
   6   2  15      247.18      320.26     18.82 o 
   8   2  15      190.07      182.12     15.41 o 
  10   2  15      137.19      140.61     15.72 o 
  12   2  15      305.16      256.06     17.92 o 
  14   2  15      198.13      245.25     19.71 o 
  16   2  15       46.07       53.68     21.77 o 
  18   2  15       25.46       33.09     23.46 o 
 -29   3  15        4.39       14.07     23.58 o 
 -27   3  15       11.62        4.00     21.61 o 
 -25   3  15      141.27      146.50     23.51 o 
 -23   3  15      216.52      276.15     24.50 o 
 -21   3  15      350.03      316.82     24.11 o 
 -19   3  15     1657.84     1597.71     44.61 o 
 -17   3  15     1340.32     1392.74     35.46 o 
 -15   3  15      242.71      208.89     16.89 o 
 -13   3  15     1389.66     1495.62     30.15 o 
 -11   3  15       61.85       57.86     10.57 o 
  -9   3  15      191.27      228.27     15.36 o 
  -7   3  15      982.36      908.95     26.15 o 
  -5   3  15      703.69      655.12     23.42 o 
  -3   3  15     1864.28     1942.11     40.24 o 
  -1   3  15      950.26      949.49     27.58 o 
   1   3  15      292.94      273.23     16.81 o 
   3   3  15     1695.01     1800.14     40.31 o 
   5   3  15        4.99       -9.28     13.06 o 
   7   3  15      524.91      607.81     25.24 o 
   9   3  15      433.67      387.77     24.87 o 
  11   3  15      470.72      540.97     28.76 o 
  13   3  15       80.18      102.87     19.07 o 
  15   3  15       58.94       64.25     19.75 o 
  17   3  15      205.43      222.34     25.12 o 
 -28   4  15      147.11      147.05     27.12 o 
 -26   4  15       50.28       58.43     22.90 o 
 -24   4  15       40.13       54.30     20.85 o 
 -22   4  15      177.18      176.46     22.29 o 
 -20   4  15      547.60      562.89     30.62 o 
 -18   4  15      193.50      196.16     18.83 o 
 -16   4  15      111.03      134.64     16.75 o 
 -14   4  15      771.86      822.94     38.34 o 
 -12   4  15      439.84      447.37     21.80 o 
 -10   4  15     1268.07     1252.49     33.14 o 
  -8   4  15      107.84       81.52     15.12 o 
  -6   4  15       65.91       83.63     13.61 o 
  -4   4  15      498.50      433.81     23.56 o 
  -2   4  15      286.49      294.12     18.55 o 
   0   4  15      333.85      321.74     19.40 o 
   2   4  15      283.27      318.14     19.66 o 
   4   4  15      279.05      276.77     19.83 o 
   6   4  15     2828.48     2517.53     52.38 o 
   8   4  15      283.77      254.83     22.49 o 
  10   4  15      242.30      216.29     20.19 o 
  12   4  15      112.53       99.12     21.16 o 
  14   4  15       22.15       67.28     21.69 o 
  16   4  15       25.68       21.64     22.68 o 
 -27   5  15       85.69       85.86     40.64 o 
 -25   5  15        1.22       29.98     31.96 o 
 -23   5  15      304.49      234.95     37.48 o 
 -21   5  15      425.63      401.91     66.33 o 
 -19   5  15       78.91       80.86     25.88 o 
 -17   5  15      417.40      402.22     32.59 o 
 -15   5  15        0.79      -11.64     28.64 o 
 -13   5  15     1255.40     1438.93     51.43 o 
 -11   5  15     1797.74     1771.92     46.20 o 
  -9   5  15      980.97     1135.81     37.30 o 
  -7   5  15       92.24       71.76     21.68 o 
  -5   5  15      802.66      815.33     34.04 o 
  -3   5  15      427.49      495.54     27.26 o 
  -1   5  15      330.28      319.49     27.96 o 
   1   5  15      469.32      396.85     25.57 o 
   3   5  15       68.21       25.94     16.71 o 
   5   5  15      214.64      228.07     19.73 o 
   7   5  15      341.31      326.33     22.20 o 
   9   5  15       15.14       31.19     16.92 o 
  11   5  15      120.07      120.86     20.36 o 
  13   5  15        1.77       32.43     18.62 o 
  15   5  15      177.46      241.86     28.58 o 
 -24   6  15       42.17       45.68     34.68 o 
 -22   6  15      105.38      137.30     36.67 o 
 -20   6  15      143.73      119.01     29.38 o 
 -18   6  15      283.60      324.30     33.17 o 
 -16   6  15       59.64        3.92     39.09 o 
 -14   6  15        1.57       17.67     24.30 o 
 -12   6  15      462.22      499.73     29.20 o 
 -10   6  15       73.27       67.37     38.47 o 
  -8   6  15      687.96      724.32     38.12 o 
  -6   6  15       47.32       13.53     22.52 o 
  -4   6  15      949.68      983.71     37.01 o 
  -2   6  15       57.18        9.17     23.53 o 
   0   6  15      296.64      242.47     24.00 o 
   2   6  15      124.84      148.42     22.06 o 
   4   6  15      125.67      142.53     21.39 o 
   6   6  15       56.07       61.26     23.61 o 
   8   6  15      159.04      195.59     34.26 o 
  10   6  15       85.57       97.01     33.78 o 
  12   6  15      291.21      326.70     43.11 o 
 -21   7  15       76.38       76.12     47.01 o 
 -19   7  15       58.92       12.22     34.37 o 
 -17   7  15      126.16      105.08     34.84 o 
 -15   7  15       19.47       35.44     89.32 o 
 -13   7  15      190.28      232.69     38.40 o 
 -11   7  15      779.38      898.59     44.02 o 
  -9   7  15      193.10      234.11     37.95 o 
  -7   7  15      246.37      237.02     29.87 o 
  -5   7  15      490.75      506.62     36.42 o 
  -3   7  15      359.78      411.50     33.92 o 
  -1   7  15       69.80       66.03     24.34 o 
   1   7  15       26.27       43.09     24.40 o 
   3   7  15      438.35      455.73     35.13 o 
   5   7  15       42.89       34.21     29.11 o 
   7   7  15       19.45       41.51     25.05 o 
   9   7  15      878.07     1033.44     49.80 o 
 -16   8  15       43.65      -12.24     36.76 o 
 -14   8  15       48.16        2.89     35.84 o 
 -12   8  15      411.50      531.65     50.75 o 
 -10   8  15      364.92      482.37     38.46 o 
  -8   8  15      453.19      468.17     37.50 o 
  -6   8  15       60.39       82.22     27.53 o 
  -4   8  15       87.23       61.72     26.63 o 
  -2   8  15      323.42      310.42     33.66 o 
   0   8  15        1.64       -0.87     25.19 o 
   2   8  15      180.30      197.25     31.73 o 
   4   8  15      102.50      136.45     31.15 o 
   6   8  15      332.90      348.72     36.81 o 
  -7   9  15       40.85       53.20     29.84 o 
  -5   9  15        0.60       16.18     29.79 o 
 -30   0  16       94.07       69.46     33.69 o 
 -28   0  16       41.24       39.75     29.30 o 
 -26   0  16        1.69       59.93     33.23 o 
 -24   0  16       20.81       27.98     25.44 o 
 -22   0  16       19.07       15.75     41.76 o 
 -20   0  16       54.66       51.42     41.69 o 
 -18   0  16        1.22        0.93     27.49 o 
 -16   0  16     4664.48     4244.47    148.27 o 
 -14   0  16       77.48       86.66     13.66 o 
 -12   0  16        6.10       69.32     13.08 o 
 -10   0  16       84.06       61.55     11.73 o 
  -8   0  16      364.78      468.19     35.02 o 
  -6   0  16       54.82       74.57     16.64 o 
  -4   0  16      222.79      209.40     15.15 o 
  -2   0  16      629.47      497.75     23.53 o 
   0   0  16        3.76       17.05     11.87 o 
   2   0  16        0.49       76.24     20.21 o 
   4   0  16      243.26      201.99     25.11 o 
   6   0  16        4.21       16.14     16.39 o 
   8   0  16      195.47      242.09     29.73 o 
  10   0  16       46.87       28.08     17.84 o 
  12   0  16      316.07      329.28     31.71 o 
  14   0  16       74.33      107.72     34.36 o 
  16   0  16       26.46       19.19     29.61 o 
  18   0  16      209.15      197.33     68.48 o 
 -31   1  16      197.71      161.44     26.46 o 
 -29   1  16      139.68      114.64     23.42 o 
 -27   1  16      435.35      374.97     40.27 o 
 -25   1  16      573.92      501.04     33.82 o 
 -23   1  16       72.73       62.52     20.42 o 
 -21   1  16      407.09      407.16     31.07 o 
 -19   1  16       17.78       20.88     15.91 o 
 -17   1  16      580.59      572.91     26.31 o 
 -15   1  16      819.95      803.92     28.37 o 
 -13   1  16      105.13      149.83     11.54 o 
 -11   1  16      565.90      462.16     15.76 o 
  -9   1  16      922.04     1020.98     21.58 o 
  -7   1  16       11.73       19.75     13.46 o 
  -5   1  16     3404.00     3615.17     54.73 o 
  -3   1  16     1171.90     1153.80     23.47 o 
  -1   1  16     1048.12      959.42     21.54 o 
   1   1  16      566.04      511.05     18.83 o 
   3   1  16      376.32      453.28     19.08 o 
   5   1  16       19.43       51.24     11.42 o 
   7   1  16      549.40      471.39     21.15 o 
   9   1  16      323.36      292.66     17.30 o 
  11   1  16      590.58      502.10     32.28 o 
  13   1  16      131.92      122.21     17.67 o 
  15   1  16       22.68       37.86     18.55 o 
  17   1  16      169.12      172.52     21.98 o 
  19   1  16       41.87       74.79     25.93 o 
 -30   2  16      185.92      212.63     32.47 o 
 -28   2  16      233.95      273.68     27.68 o 
 -26   2  16       51.33       58.06     20.62 o 
 -24   2  16      265.02      256.34     24.61 o 
 -22   2  16       72.33       94.52     22.81 o 
 -20   2  16      216.52      227.46     21.14 o 
 -18   2  16      250.24      283.31     21.52 o 
 -16   2  16     1102.67     1179.77     31.11 o 
 -14   2  16       82.34      107.89     13.19 o 
 -12   2  16     1347.86     1358.93     27.17 o 
 -10   2  16      211.13      224.39     11.66 o 
  -8   2  16      137.41      124.52     12.48 o 
  -6   2  16     2047.99     2229.47     42.94 o 
  -4   2  16      823.66      914.80     25.59 o 
  -2   2  16     2410.75     2511.09     47.63 o 
   0   2  16      376.95      333.81     17.58 o 
   2   2  16     1342.57     1396.46     33.75 o 
   4   2  16      445.51      499.40     22.07 o 
   6   2  16     1015.42      945.63     30.20 o 
   8   2  16       91.66      197.29     31.27 o 
  10   2  16      361.22      369.94     25.00 o 
  12   2  16      295.22      239.95     23.33 o 
  14   2  16       61.27       47.25     19.70 o 
  16   2  16      113.08      111.63     23.46 o 
  18   2  16       19.82       21.09     21.47 o 
 -29   3  16       16.34       21.98     23.93 o 
 -27   3  16      162.43      143.27     24.35 o 
 -25   3  16      103.67       99.17     22.25 o 
 -23   3  16      142.88      100.09     21.44 o 
 -21   3  16      155.51      142.63     20.43 o 
 -19   3  16      406.48      425.65     25.25 o 
 -17   3  16      536.21      523.01     23.84 o 
 -15   3  16      414.65      437.30     21.16 o 
 -13   3  16       31.28       36.51     10.82 o 
 -11   3  16      876.20      804.13     26.96 o 
  -9   3  16     2035.60     2030.51     47.02 o 
  -7   3  16      590.30      541.03     22.03 o 
  -5   3  16       84.73       59.62     13.01 o 
  -3   3  16      266.07      238.69     16.13 o 
  -1   3  16      614.13      581.35     23.15 o 
   1   3  16      460.74      425.78     20.25 o 
   3   3  16      237.43      212.65     17.64 o 
   5   3  16      405.11      388.62     21.34 o 
   7   3  16      108.00      128.47     16.97 o 
   9   3  16      110.56      126.54     19.69 o 
  11   3  16      558.23      553.63     26.89 o 
  13   3  16      148.68      145.51     22.44 o 
  15   3  16      199.52      215.94     24.74 o 
  17   3  16       60.66       26.28     27.88 o 
 -28   4  16       50.94       83.24     30.88 o 
 -26   4  16      247.87      329.59     37.51 o 
 -24   4  16      133.46      105.87     26.77 o 
 -22   4  16      348.94      396.22     34.94 o 
 -20   4  16      168.89      177.97     27.12 o 
 -18   4  16      140.05      136.29     21.20 o 
 -16   4  16      227.29      233.50     23.33 o 
 -14   4  16      484.49      485.80     27.44 o 
 -12   4  16      156.20      126.07     18.41 o 
 -10   4  16      298.39      334.95     20.00 o 
  -8   4  16      457.31      525.18     23.06 o 
  -6   4  16      125.77      116.64     18.29 o 
  -4   4  16       40.14       23.92     13.94 o 
  -2   4  16      473.73      539.75     24.08 o 
   0   4  16      586.69      582.55     24.99 o 
   2   4  16      277.69      348.78     20.50 o 
   4   4  16      761.97      729.02     27.97 o 
   6   4  16     2805.56     2757.72     56.52 o 
   8   4  16       31.78       38.99     16.00 o 
  10   4  16      791.92      852.22     31.86 o 
  12   4  16       27.43       24.16     17.40 o 
  14   4  16      188.26      228.90     33.14 o 
  16   4  16      135.93      104.62     22.67 o 
 -27   5  16      273.42      287.03     44.58 o 
 -25   5  16      292.54      401.65     44.82 o 
 -23   5  16       69.49      141.81     36.80 o 
 -21   5  16      637.30      615.19     48.87 o 
 -19   5  16       84.96       48.47     25.41 o 
 -17   5  16      264.25      294.54     30.34 o 
 -15   5  16      416.97      336.87     41.83 o 
 -13   5  16      728.93      737.48     39.25 o 
 -11   5  16     2817.82     2787.45     62.08 o 
  -9   5  16      655.93      783.17     31.92 o 
  -7   5  16       85.78       63.45     24.21 o 
  -5   5  16       92.20      100.89     19.35 o 
  -3   5  16      108.93      101.94     19.43 o 
  -1   5  16      161.13      120.51     23.16 o 
   1   5  16      644.82      568.38     32.11 o 
   3   5  16      428.88      391.97     26.20 o 
   5   5  16      146.95      136.14     21.38 o 
   7   5  16      356.85      337.06     22.78 o 
   9   5  16       61.22       36.85     16.00 o 
  11   5  16       59.07       45.71     18.49 o 
  13   5  16       53.52       74.83     20.56 o 
  15   5  16      146.47      268.24     29.34 o 
 -24   6  16       12.90       13.87     35.20 o 
 -22   6  16      147.78      200.11     39.34 o 
 -20   6  16      147.01      125.78     44.21 o 
 -18   6  16       51.19       49.51     27.21 o 
 -16   6  16      205.98      236.90     30.50 o 
 -14   6  16     1202.12     1261.77     68.10 o 
 -12   6  16      393.15      423.57     33.41 o 
 -10   6  16      489.67      510.68     30.77 o 
  -8   6  16      392.01      316.64     29.28 o 
  -6   6  16       54.39       -6.42     19.91 o 
  -4   6  16      222.30      156.66     22.21 o 
  -2   6  16      945.58      941.80     36.28 o 
   0   6  16      262.48      258.25     24.30 o 
   2   6  16       80.07       76.54     20.09 o 
   4   6  16       27.97       31.72     19.72 o 
   6   6  16       58.99       36.51     40.88 o 
   8   6  16       95.58       90.71     30.85 o 
  10   6  16        7.96      -34.98     29.47 o 
  12   6  16        1.34       -2.66     33.60 o 
 -21   7  16       53.00       30.21     46.33 o 
 -19   7  16      157.88      156.65     55.60 o 
 -17   7  16      184.71      179.16     37.91 o 
 -15   7  16       99.39       97.21     34.94 o 
 -13   7  16      711.59      775.12     68.65 o 
 -11   7  16       92.96      125.72     26.86 o 
  -9   7  16        1.49      -11.51     22.22 o 
  -7   7  16      191.77      267.70     30.10 o 
  -5   7  16      110.37       87.33     25.87 o 
  -3   7  16      355.66      358.27     39.34 o 
  -1   7  16      325.84      350.03     32.20 o 
   1   7  16      149.27      153.53     27.76 o 
   3   7  16       15.18       26.31     24.22 o 
   5   7  16      114.75      180.15     28.99 o 
   7   7  16      127.40      164.16     29.12 o 
   9   7  16      181.14      263.95     33.22 o 
 -16   8  16       82.07      106.84     40.62 o 
 -14   8  16       70.22       11.96     35.97 o 
 -12   8  16      168.56      221.59     66.03 o 
 -10   8  16       53.12       60.05     35.94 o 
  -8   8  16      164.04      229.50     32.16 o 
  -6   8  16      178.97      215.19     47.36 o 
  -4   8  16        0.63       15.99     26.53 o 
  -2   8  16       20.07       39.61     25.78 o 
   0   8  16        5.45       10.73     24.94 o 
   2   8  16       24.04       75.13     27.59 o 
   4   8  16      341.32      441.72     39.66 o 
 -30   0  17       30.40       58.63     32.55 o 
 -28   0  17       73.97       85.30     31.70 o 
 -26   0  17       47.41       59.48     32.57 o 
 -24   0  17       10.56       40.97     25.57 o 
 -22   0  17     2696.80     2526.46    132.39 o 
 -20   0  17       53.97       46.56     25.33 o 
 -18   0  17       53.83       52.06     24.74 o 
 -16   0  17     1648.35     1662.84     61.09 o 
 -14   0  17      118.26      127.13     14.57 o 
 -12   0  17        3.38       30.21     12.31 o 
 -10   0  17       32.08       54.29     12.61 o 
  -8   0  17     1259.50      998.68     31.06 o 
  -6   0  17     3960.12     4234.55     89.50 o 
  -4   0  17      450.43      431.74     21.38 o 
  -2   0  17        7.85       34.25     16.58 o 
   0   0  17        7.83       12.52     13.04 o 
   2   0  17     3965.39     3872.62     86.13 o 
   4   0  17      348.71      368.35     36.64 o 
   6   0  17       52.18       41.95     17.06 o 
   8   0  17      860.67      846.94     56.49 o 
  10   0  17      602.33      643.57     34.83 o 
  12   0  17      141.12      134.14     28.61 o 
  14   0  17        5.33      -33.61     31.70 o 
  16   0  17       84.11      154.66     58.30 o 
  18   0  17       59.06       44.55     33.62 o 
 -31   1  17      100.14      124.88     25.40 o 
 -29   1  17       21.33       35.18     20.54 o 
 -27   1  17      242.67      222.40     45.90 o 
 -25   1  17      159.33      187.04     26.29 o 
 -23   1  17      281.78      323.44     27.58 o 
 -21   1  17     1337.36     1362.00     46.23 o 
 -19   1  17     1501.72     1498.28     41.66 o 
 -17   1  17      327.09      367.96     35.88 o 
 -15   1  17      542.10      676.30     30.84 o 
 -13   1  17     1101.07     1152.81     24.49 o 
 -11   1  17      538.59      531.72     16.34 o 
  -9   1  17     1573.43     1861.07     40.36 o 
  -7   1  17     3018.84     3284.29     58.16 o 
  -5   1  17      701.34      769.08     19.34 o 
  -3   1  17     1953.14     1786.10     31.89 o 
  -1   1  17     1426.51     1279.89     27.70 o 
   1   1  17      145.02      156.30     12.46 o 
   3   1  17     1159.92      992.20     26.89 o 
   5   1  17      743.48      709.65     24.37 o 
   7   1  17      177.97      207.86     15.39 o 
   9   1  17      164.66      158.00     15.28 o 
  11   1  17      293.02      306.32     21.07 o 
  13   1  17      149.09      176.39     19.66 o 
  15   1  17       79.29       98.36     21.52 o 
  17   1  17       14.24      -10.00     21.07 o 
 -30   2  17       28.46       43.32     28.60 o 
 -28   2  17      621.78      584.18     43.47 o 
 -26   2  17      222.65      191.67     23.48 o 
 -24   2  17      990.54      956.40     37.39 o 
 -22   2  17      657.54      599.48     30.31 o 
 -20   2  17     1166.96     1232.08     38.61 o 
 -18   2  17      475.94      475.45     27.11 o 
 -16   2  17     2489.91     2553.15     49.84 o 
 -14   2  17      620.43      659.89     28.90 o 
 -12   2  17      581.63      607.76     19.72 o 
 -10   2  17      443.65      460.59     20.32 o 
  -8   2  17       15.83       20.63     12.09 o 
  -6   2  17     1188.21     1121.04     28.55 o 
  -4   2  17      656.92      643.69     23.23 o 
  -2   2  17     1968.31     2049.99     46.16 o 
   0   2  17      287.07      287.96     17.37 o 
   2   2  17      518.76      539.71     22.53 o 
   4   2  17     1089.55      955.68     29.81 o 
   6   2  17      294.85      302.94     19.71 o 
   8   2  17     2085.19     1764.88     45.98 o 
  10   2  17     1017.70     1032.77     37.72 o 
  12   2  17       33.26       40.18     16.65 o 
  14   2  17       90.39       64.55     16.37 o 
  16   2  17      127.58      160.91     24.55 o 
  18   2  17       16.19       38.28     24.15 o 
 -29   3  17       26.62       24.29     23.42 o 
 -27   3  17      250.92      276.30     27.53 o 
 -25   3  17        4.86       15.44     20.25 o 
 -23   3  17      198.21      232.38     23.87 o 
 -21   3  17      387.20      343.88     25.19 o 
 -19   3  17      224.92      176.63     20.91 o 
 -17   3  17      219.58      233.96     17.94 o 
 -15   3  17     3094.02     3024.42     66.05 o 
 -13   3  17     1983.56     2050.98     44.39 o 
 -11   3  17      750.77      695.44     25.44 o 
  -9   3  17      138.20      139.57     14.97 o 
  -7   3  17      472.65      450.24     20.41 o 
  -5   3  17      656.67      499.73     21.92 o 
  -3   3  17        6.15        6.67     13.12 o 
  -1   3  17     1260.45     1107.53     30.83 o 
   1   3  17      399.09      359.74     20.10 o 
   3   3  17      156.04      194.03     17.38 o 
   5   3  17      348.91      352.96     21.30 o 
   7   3  17      247.17      281.54     20.26 o 
   9   3  17       82.58       63.31     16.40 o 
  11   3  17      248.10      256.37     21.76 o 
  13   3  17      111.02      106.27     19.65 o 
  15   3  17        7.70        9.17     13.27 o 
  17   3  17       87.46      114.82     25.58 o 
 -28   4  17      168.94      159.15     32.85 o 
 -26   4  17      278.89      317.06     33.69 o 
 -24   4  17       39.39       58.43     26.54 o 
 -22   4  17      665.64      648.25     40.26 o 
 -20   4  17      182.09      162.13     27.38 o 
 -18   4  17      204.16      226.16     23.08 o 
 -16   4  17       34.33       37.05     30.77 o 
 -14   4  17       61.66       64.66     27.61 o 
 -12   4  17      197.38      208.01     18.16 o 
 -10   4  17      914.50      856.45     34.47 o 
  -8   4  17      155.46      109.18     16.53 o 
  -6   4  17      544.90      587.73     27.62 o 
  -4   4  17       20.39        8.27     14.45 o 
  -2   4  17       98.76       98.79     16.27 o 
   0   4  17     1479.57     1415.19     36.66 o 
   2   4  17      447.86      480.51     25.49 o 
   4   4  17      387.69      354.67     21.60 o 
   6   4  17      654.52      574.15     26.28 o 
   8   4  17      601.06      576.84     27.40 o 
  10   4  17       16.93       17.17     16.29 o 
  12   4  17        6.95        3.10     20.05 o 
  14   4  17      201.21      205.12     23.08 o 
 -25   5  17      507.55      493.35     48.37 o 
 -23   5  17      197.28      245.97     39.79 o 
 -21   5  17      677.79      623.18     48.43 o 
 -19   5  17      103.31       82.56     27.07 o 
 -17   5  17      146.45      115.86     26.01 o 
 -15   5  17      489.02      519.86     35.19 o 
 -13   5  17      432.10      451.70     33.23 o 
 -11   5  17      827.40      765.57     32.31 o 
  -9   5  17      463.66      555.49     28.21 o 
  -7   5  17       28.22       41.36     13.69 o 
  -5   5  17       43.00       43.03     17.71 o 
  -3   5  17      503.12      550.79     35.87 o 
  -1   5  17     1502.22     1330.81     47.99 o 
   1   5  17      169.56      235.78     22.40 o 
   3   5  17       86.14      101.57     25.16 o 
   5   5  17      365.65      333.46     26.20 o 
   7   5  17      248.51      267.52     24.51 o 
   9   5  17      124.47       92.78     21.21 o 
  11   5  17       37.93       54.07     22.17 o 
  13   5  17      130.44      137.57     26.08 o 
 -24   6  17       80.73      161.59     41.37 o 
 -22   6  17       77.28       99.12     37.16 o 
 -20   6  17      291.07      299.29     41.12 o 
 -18   6  17      179.80      219.59     34.65 o 
 -16   6  17      896.93      937.51     46.73 o 
 -14   6  17      425.18      467.58     35.73 o 
 -12   6  17      258.66      217.16     28.95 o 
 -10   6  17      322.75      370.56     27.19 o 
  -8   6  17      187.80      182.80     26.43 o 
  -6   6  17      318.89      331.86     36.06 o 
  -4   6  17      260.81      269.40     25.15 o 
  -2   6  17       47.47       18.94     20.19 o 
   0   6  17       54.33       62.95     20.39 o 
   2   6  17       95.91      106.87     21.58 o 
   4   6  17      124.30       83.66     24.74 o 
   6   6  17      129.85      116.62     25.80 o 
   8   6  17      230.06      249.88     36.92 o 
  10   6  17       46.70       53.36     33.14 o 
 -21   7  17      132.10      243.58     56.88 o 
 -19   7  17       55.46       42.39     68.69 o 
 -17   7  17       50.55       67.99     34.23 o 
 -15   7  17      136.56      187.40     38.61 o 
 -13   7  17      564.19      709.79     53.16 o 
 -11   7  17       81.57      104.47     33.36 o 
  -9   7  17      144.96       86.00     37.91 o 
  -7   7  17      135.14      164.71     28.40 o 
  -5   7  17      105.15      144.72     28.09 o 
  -3   7  17      138.16      199.73     28.50 o 
  -1   7  17      169.21      178.05     28.83 o 
   1   7  17       38.17       26.45     23.97 o 
   3   7  17      216.28      255.45     30.63 o 
   5   7  17      132.49      137.31     29.13 o 
   7   7  17       66.98      107.22     29.05 o 
 -16   8  17       83.33      101.17     37.60 o 
 -14   8  17       78.77       44.06     52.13 o 
 -12   8  17       14.72      -27.28     36.44 o 
 -10   8  17        4.60      -47.33     31.55 o 
  -8   8  17       28.47       62.40     27.70 o 
  -6   8  17       71.31       77.37     28.00 o 
  -4   8  17       13.72       50.18     27.41 o 
  -2   8  17       77.50       60.36     27.28 o 
   0   8  17      144.27      103.96     29.61 o 
   2   8  17       27.45       49.16     28.68 o 
 -30   0  18        0.11        7.41     30.66 o 
 -28   0  18      404.95      350.34     40.25 o 
 -26   0  18        3.75       40.97     27.66 o 
 -24   0  18      108.54      125.87     37.70 o 
 -22   0  18      963.89     1112.85     55.79 o 
 -20   0  18     2387.62     2288.10    102.05 o 
 -18   0  18       15.21      -31.55     22.92 o 
 -16   0  18      360.05      326.67     30.20 o 
 -14   0  18      944.68      917.74     31.50 o 
 -12   0  18     5519.17     5395.92    111.81 o 
 -10   0  18     1102.76     1277.40     36.90 o 
  -8   0  18      452.23      479.35     24.82 o 
  -6   0  18       45.47       50.57     13.35 o 
  -4   0  18      268.53      268.57     27.80 o 
  -2   0  18      137.66      187.72     17.24 o 
   0   0  18     1073.95     1026.17     34.91 o 
   2   0  18      153.72      162.32     18.37 o 
   4   0  18      166.19      128.30     18.85 o 
   6   0  18      138.71      127.87     22.86 o 
   8   0  18      127.27       77.51     19.89 o 
  10   0  18        2.42       14.93     19.24 o 
  12   0  18       93.16       82.16     30.41 o 
  14   0  18       31.67       59.90     23.70 o 
  16   0  18        4.07       11.98     24.08 o 
 -31   1  18       89.42       82.16     23.58 o 
 -29   1  18      163.06      142.14     23.10 o 
 -27   1  18      254.72      143.99     46.27 o 
 -25   1  18      162.62      125.96     22.48 o 
 -23   1  18      211.47      207.90     29.92 o 
 -21   1  18      291.15      327.04     23.48 o 
 -19   1  18      125.22      141.73     18.54 o 
 -17   1  18     1375.44     1382.95     50.03 o 
 -15   1  18     1203.30     1232.03     35.63 o 
 -13   1  18      398.75      516.16     17.28 o 
 -11   1  18      879.83      940.75     22.29 o 
  -9   1  18     1493.90     1373.61     28.48 o 
  -7   1  18     1384.03     1461.58     28.95 o 
  -5   1  18     1551.69     1661.40     39.00 o 
  -3   1  18      381.32      355.85     18.31 o 
  -1   1  18      297.71      298.17     20.34 o 
   1   1  18      858.08      781.75     31.98 o 
   3   1  18     1041.32      989.24     31.93 o 
   5   1  18     1533.70     1426.81     36.11 o 
   7   1  18       83.87       97.71     15.51 o 
   9   1  18      492.90      525.52     25.40 o 
  11   1  18      407.33      337.05     29.04 o 
  13   1  18      239.35      243.77     26.68 o 
  15   1  18      153.12      156.07     21.77 o 
  17   1  18      120.94      138.09     22.81 o 
 -30   2  18       54.39       61.73     28.18 o 
 -28   2  18      123.85      130.54     24.48 o 
 -26   2  18      337.28      334.11     27.32 o 
 -24   2  18      277.60      273.71     25.04 o 
 -22   2  18     1841.87     1875.60     50.25 o 
 -20   2  18      126.93      155.09     19.53 o 
 -18   2  18      780.67      726.80     29.84 o 
 -16   2  18      415.71      466.84     42.23 o 
 -14   2  18     1381.18     1251.56     30.82 o 
 -12   2  18     1165.13     1184.74     38.89 o 
 -10   2  18      248.26      242.13     15.64 o 
  -8   2  18      879.93     1047.25     34.19 o 
  -6   2  18     1309.65     1433.45     33.50 o 
  -4   2  18     1660.01     1740.47     37.91 o 
  -2   2  18     1264.23     1161.20     30.38 o 
   0   2  18      392.16      408.64     19.86 o 
   2   2  18       22.67        9.06     12.92 o 
   4   2  18      752.44      932.15     30.43 o 
   6   2  18     1403.44     1435.91     41.40 o 
   8   2  18      703.78      712.02     28.38 o 
  10   2  18      489.49      517.75     26.26 o 
  12   2  18      122.13      124.26     18.71 o 
  14   2  18      135.45      152.76     27.64 o 
  16   2  18       41.07       31.47     19.93 o 
 -29   3  18      403.85      407.30     39.06 o 
 -27   3  18      190.60      182.71     31.17 o 
 -25   3  18      116.71      183.49     23.72 o 
 -23   3  18      307.37      303.75     31.59 o 
 -21   3  18      107.57      165.77     26.95 o 
 -19   3  18      249.97      181.35     27.75 o 
 -17   3  18     1128.97     1020.13     36.19 o 
 -15   3  18      278.10      288.27     23.17 o 
 -13   3  18      813.56      774.09     26.25 o 
 -11   3  18      396.44      366.84     19.39 o 
  -9   3  18     2911.09     2989.31     56.58 o 
  -7   3  18      961.76      854.64     27.51 o 
  -5   3  18     1133.40     1241.56     32.99 o 
  -3   3  18      935.65      942.52     29.05 o 
  -1   3  18      990.80      958.16     29.67 o 
   1   3  18      108.99      126.95     16.20 o 
   3   3  18      486.90      476.59     22.99 o 
   5   3  18      346.63      366.94     23.24 o 
   7   3  18      184.32      166.82     18.63 o 
   9   3  18     1056.19     1003.52     33.41 o 
  11   3  18      115.49       91.80     18.60 o 
  13   3  18      129.81      164.97     21.44 o 
  15   3  18      286.90      334.89     30.46 o 
 -28   4  18      385.10      395.84     38.86 o 
 -26   4  18       91.12       77.88     28.66 o 
 -24   4  18      408.50      422.19     36.26 o 
 -22   4  18      259.45      287.34     33.66 o 
 -20   4  18      451.82      447.18     34.50 o 
 -18   4  18      332.20      326.60     25.61 o 
 -16   4  18       15.81      -13.32     18.60 o 
 -14   4  18      995.80     1042.47     37.59 o 
 -12   4  18     1289.43     1262.25     35.54 o 
 -10   4  18     1250.27     1367.42     36.62 o 
  -8   4  18      581.19      605.16     25.81 o 
  -6   4  18      302.75      323.84     23.12 o 
  -4   4  18       42.89       53.87     14.88 o 
  -2   4  18      429.12      476.17     23.22 o 
   0   4  18      517.20      546.41     25.09 o 
   2   4  18      552.66      521.54     24.35 o 
   4   4  18       33.76       50.15     16.12 o 
   6   4  18       42.97       47.52     16.45 o 
   8   4  18      186.73      201.35     20.45 o 
  10   4  18        1.76        7.90     12.42 o 
  12   4  18       17.55       42.87     19.19 o 
  14   4  18       33.77       34.64     20.71 o 
 -25   5  18      157.36      143.30     38.94 o 
 -23   5  18       39.31       93.39     55.95 o 
 -21   5  18      189.24      168.70     35.47 o 
 -19   5  18       69.38       32.50     25.58 o 
 -17   5  18      288.45      221.01     28.72 o 
 -15   5  18      184.71      201.28     43.25 o 
 -13   5  18      142.90      162.08     25.57 o 
 -11   5  18      550.54      625.59     29.51 o 
  -9   5  18      121.74       88.01     19.35 o 
  -7   5  18      120.59       97.74     22.96 o 
  -5   5  18       46.52       65.70     24.83 o 
  -3   5  18      153.11       93.10     23.69 o 
  -1   5  18      317.57      342.65     25.59 o 
   1   5  18      120.31      116.59     20.76 o 
   3   5  18      370.65      415.52     27.55 o 
   5   5  18        3.82      -18.17     18.57 o 
   7   5  18      161.21      155.64     23.30 o 
   9   5  18       75.87      113.04     35.49 o 
  11   5  18      181.66      235.68     27.25 o 
  13   5  18        3.36        9.15     24.17 o 
 -24   6  18        9.46       13.35     35.26 o 
 -22   6  18      285.00      277.29     42.85 o 
 -20   6  18       37.42       24.23     31.24 o 
 -18   6  18      143.83      125.27     29.36 o 
 -16   6  18       84.31       84.46     27.76 o 
 -14   6  18      571.65      554.10     38.79 o 
 -12   6  18      224.36      186.94     38.62 o 
 -10   6  18       63.99       59.33     20.90 o 
  -8   6  18      366.05      398.87     31.81 o 
  -6   6  18      305.67      243.63     24.72 o 
  -4   6  18      320.83      358.47     35.07 o 
  -2   6  18        5.08      -27.57     18.38 o 
   0   6  18      256.83      197.06     23.66 o 
   2   6  18       73.51       47.74     20.00 o 
   4   6  18        6.07        8.49     28.53 o 
   6   6  18       69.28       63.36     25.08 o 
   8   6  18       92.22      147.52     28.30 o 
  10   6  18        4.44       -0.60     27.16 o 
 -19   7  18        6.69      -31.60    109.15 o 
 -17   7  18      257.34      289.12     42.83 o 
 -15   7  18      151.89      169.89     38.93 o 
 -13   7  18       20.21       28.30     39.13 o 
 -11   7  18       66.36      122.10     35.03 o 
  -9   7  18      149.80       84.23     47.75 o 
  -7   7  18      192.07      258.16     31.04 o 
  -5   7  18       45.39       96.44     26.15 o 
  -3   7  18        0.89      -17.60     22.42 o 
  -1   7  18       20.55       44.53     25.29 o 
   1   7  18      114.82      113.89     27.80 o 
   3   7  18        7.99       12.29     25.46 o 
   5   7  18      127.35      130.77     29.38 o 
   7   7  18       78.73      123.68     29.99 o 
 -14   8  18      100.76      184.98     41.16 o 
 -12   8  18      156.00      178.17     40.05 o 
 -10   8  18      519.45      450.41     63.25 o 
  -8   8  18      299.87      395.90     46.35 o 
  -6   8  18        2.72       -0.80     26.05 o 
  -4   8  18       29.71       62.00     28.92 o 
  -2   8  18       33.84       53.81     27.98 o 
   0   8  18       83.29      121.24     30.31 o 
   2   8  18      248.31      288.01     35.71 o 
 -30   0  19        2.15        8.15     29.09 o 
 -28   0  19      483.60      599.08     45.87 o 
 -26   0  19      461.11      496.04     53.88 o 
 -24   0  19     1150.69     1153.30     96.50 o 
 -22   0  19      532.15      533.38     68.96 o 
 -20   0  19       86.61      101.26     26.14 o 
 -18   0  19      864.63      825.42     49.28 o 
 -16   0  19      267.18      193.61     26.79 o 
 -14   0  19      999.87     1094.49     35.33 o 
 -12   0  19        0.57       59.71     14.48 o 
 -10   0  19      115.04      140.34     15.58 o 
  -8   0  19      552.10      511.36     27.34 o 
  -6   0  19      222.43      214.49     17.43 o 
  -4   0  19       35.06       21.32     13.75 o 
  -2   0  19       64.04       60.45     15.63 o 
   0   0  19      756.10      778.26     31.94 o 
   2   0  19     4110.97     3863.60     87.74 o 
   4   0  19        4.82        9.55     16.32 o 
   6   0  19      186.32      144.12     20.75 o 
   8   0  19      270.29      272.96     25.81 o 
  10   0  19       82.35      112.79     22.18 o 
  12   0  19      152.66      181.43     25.72 o 
  14   0  19       63.38       79.29     32.73 o 
  16   0  19       60.95      117.44     37.59 o 
 -31   1  19       38.03       44.15     34.86 o 
 -29   1  19      405.23      469.23     35.37 o 
 -27   1  19        0.24        5.98     17.97 o 
 -25   1  19      732.91      772.47     39.36 o 
 -23   1  19      585.69      573.41     53.09 o 
 -21   1  19     1879.21     1803.35     81.59 o 
 -19   1  19      507.99      472.83     25.71 o 
 -17   1  19      465.96      528.47     34.06 o 
 -15   1  19      427.37      409.43     28.44 o 
 -13   1  19      180.16      184.88     12.33 o 
 -11   1  19      250.70      324.40     14.27 o 
  -9   1  19     1290.64     1324.50     31.73 o 
  -7   1  19      340.18      435.97     26.13 o 
  -5   1  19       68.57       73.34     12.92 o 
  -3   1  19     1093.83     1032.29     34.67 o 
  -1   1  19      691.84      726.47     27.36 o 
   1   1  19      402.06      414.77     22.31 o 
   3   1  19      514.67      521.33     36.41 o 
   5   1  19       16.89       36.55     14.33 o 
   7   1  19      199.35      191.60     18.19 o 
   9   1  19       26.05       35.96     16.24 o 
  11   1  19      275.44      334.20     23.57 o 
  13   1  19      288.19      322.25     24.00 o 
  15   1  19       24.13       45.60     20.28 o 
 -30   2  19       98.61       80.02     28.84 o 
 -28   2  19       96.37       76.62     23.24 o 
 -26   2  19      368.39      369.34     28.31 o 
 -24   2  19      169.26      156.70     27.82 o 
 -22   2  19      141.97      135.18     20.63 o 
 -20   2  19      190.79      182.92     29.65 o 
 -18   2  19      899.12      989.99     34.41 o 
 -16   2  19       14.47       20.00     16.89 o 
 -14   2  19      182.87      147.92     19.77 o 
 -12   2  19       51.34       26.64     12.38 o 
 -10   2  19      218.27      187.23     15.20 o 
  -8   2  19      571.45      648.38     24.37 o 
  -6   2  19     1388.68     1476.09     35.27 o 
  -4   2  19      812.69      880.50     27.73 o 
  -2   2  19      769.38      791.07     28.25 o 
   0   2  19      133.51      141.40     15.66 o 
   2   2  19      596.81      623.92     25.68 o 
   4   2  19       25.98       54.76     15.18 o 
   6   2  19      522.98      504.36     24.38 o 
   8   2  19      128.30      111.48     17.67 o 
  10   2  19      587.58      549.77     27.32 o 
  12   2  19      247.61      249.33     29.91 o 
  14   2  19       59.69       52.43     19.21 o 
  16   2  19       22.19       11.48     19.15 o 
 -29   3  19      236.66      270.40     36.36 o 
 -27   3  19      143.24      134.49     29.52 o 
 -25   3  19      475.66      476.69     37.40 o 
 -23   3  19      600.59      590.65     39.09 o 
 -21   3  19      371.30      356.79     32.33 o 
 -19   3  19      154.27      138.41     26.83 o 
 -17   3  19      178.90      194.09     21.47 o 
 -15   3  19      509.03      552.66     28.85 o 
 -13   3  19      404.21      447.71     29.02 o 
 -11   3  19      357.12      371.55     22.25 o 
  -9   3  19      589.80      637.60     25.92 o 
  -7   3  19      940.83      914.08     29.52 o 
  -5   3  19      875.96      841.98     29.03 o 
  -3   3  19       92.23       89.51     15.59 o 
  -1   3  19     1143.34     1102.90     32.27 o 
   1   3  19      282.80      312.80     20.05 o 
   3   3  19       93.05       68.07     15.20 o 
   5   3  19      518.54      553.49     28.96 o 
   7   3  19       88.75       75.07     17.22 o 
   9   3  19        1.96       -7.80     16.26 o 
  11   3  19       14.27       23.19     13.60 o 
  13   3  19       96.08      117.21     21.15 o 
  15   3  19       80.71       81.14     21.94 o 
 -28   4  19      249.09      335.76     60.10 o 
 -26   4  19       84.13       75.09     33.16 o 
 -24   4  19      622.63      540.88     39.09 o 
 -22   4  19      134.02      138.86     28.02 o 
 -20   4  19       46.85       45.92     24.86 o 
 -18   4  19      215.65      214.16     23.87 o 
 -16   4  19      400.96      367.38     25.92 o 
 -14   4  19      132.31      169.02     21.32 o 
 -12   4  19      815.21      799.20     30.98 o 
 -10   4  19     1348.69     1379.20     36.58 o 
  -8   4  19      622.09      714.24     31.10 o 
  -6   4  19      106.02      100.40     16.41 o 
  -4   4  19      199.19      216.45     18.70 o 
  -2   4  19      718.37      686.01     27.77 o 
   0   4  19      535.01      605.57     25.74 o 
   2   4  19      516.33      455.66     24.13 o 
   4   4  19      646.78      673.76     28.54 o 
   6   4  19       50.38       46.65     20.19 o 
   8   4  19       21.57       25.75     17.40 o 
  10   4  19       70.20       54.67     15.43 o 
  12   4  19       28.57       17.98     19.28 o 
  14   4  19       63.31       30.88     21.35 o 
 -25   5  19      188.61      221.25     40.92 o 
 -23   5  19       50.82       85.22     37.74 o 
 -21   5  19        7.08       11.79     30.50 o 
 -19   5  19      182.00      153.72     35.23 o 
 -17   5  19       82.40       13.30     45.15 o 
 -15   5  19       27.30        2.67     32.62 o 
 -13   5  19      278.93      302.38     30.37 o 
 -11   5  19      646.44      744.28     32.61 o 
  -9   5  19      605.54      638.01     30.91 o 
  -7   5  19       77.29       88.50     17.16 o 
  -5   5  19      161.62      127.81     19.90 o 
  -3   5  19      320.57      391.94     30.43 o 
  -1   5  19      225.31      270.08     24.09 o 
   1   5  19       86.34      120.55     20.57 o 
   3   5  19      116.61      153.38     25.92 o 
   5   5  19       38.93       39.44     19.55 o 
   7   5  19      147.77      126.65     23.14 o 
   9   5  19      185.67      214.07     26.06 o 
  11   5  19       19.08       31.70     23.54 o 
 -22   6  19        7.68       24.21     36.81 o 
 -20   6  19      332.79      309.49     42.15 o 
 -18   6  19        0.56      -17.30     26.95 o 
 -16   6  19      352.98      377.53     35.06 o 
 -14   6  19      253.75      265.16     31.16 o 
 -12   6  19       47.50       14.72     24.89 o 
 -10   6  19      118.05      138.85     22.74 o 
  -8   6  19        1.74        7.14     12.55 o 
  -6   6  19       74.29      120.60     22.81 o 
  -4   6  19      104.51       88.22     21.24 o 
  -2   6  19      269.35      231.13     25.36 o 
   0   6  19        5.42        2.97     18.90 o 
   2   6  19      122.75       91.40     26.31 o 
   4   6  19        8.47      -31.76     22.18 o 
   6   6  19       53.08       44.08     24.91 o 
   8   6  19      366.38      399.81     36.63 o 
 -19   7  19       41.99      -34.69     40.42 o 
 -17   7  19      144.93      177.03     40.99 o 
 -15   7  19       33.29       17.43     45.75 o 
 -13   7  19      163.71      112.70     36.77 o 
 -11   7  19      199.25      181.52     45.24 o 
  -9   7  19       15.39       -2.63     17.02 o 
  -7   7  19      188.04      292.70     31.74 o 
  -5   7  19      112.47       81.19     25.96 o 
  -3   7  19      226.19      248.52     30.93 o 
  -1   7  19        7.99       14.38     24.61 o 
   1   7  19       71.99       45.72     26.37 o 
   3   7  19       63.58       94.71     28.06 o 
   5   7  19      280.28      309.96     34.32 o 
 -14   8  19       82.26      111.26     41.26 o 
 -12   8  19      187.65      191.02     42.51 o 
 -10   8  19       56.50       85.18     50.97 o 
  -8   8  19       55.40       41.26     28.51 o 
  -6   8  19       42.15       61.82     62.22 o 
  -4   8  19       19.27       58.09     29.02 o 
  -2   8  19       27.67       17.01     28.81 o 
   0   8  19      110.38      104.19     30.59 o 
 -30   0  20        5.59        0.18     29.78 o 
 -28   0  20      110.31      168.08     33.24 o 
 -26   0  20      884.15      939.17     53.53 o 
 -24   0  20      804.95      742.40     77.81 o 
 -22   0  20     1751.96     1719.68     67.82 o 
 -20   0  20      861.67      771.39     47.19 o 
 -18   0  20       59.76       70.68     25.62 o 
 -16   0  20       11.78       26.37     22.06 o 
 -14   0  20        0.15       13.58     13.77 o 
 -12   0  20     2289.12     2288.44     56.44 o 
 -10   0  20      308.70      378.70     21.20 o 
  -8   0  20      289.96      287.25     19.08 o 
  -6   0  20        6.69      -15.86     13.42 o 
  -4   0  20      170.53      164.54     17.75 o 
  -2   0  20      209.27      222.30     19.58 o 
   0   0  20     1420.87     1286.49     40.58 o 
   2   0  20      383.07      317.71     23.96 o 
   4   0  20      314.30      353.71     24.88 o 
   6   0  20      109.15      101.07     25.75 o 
   8   0  20       87.19      116.39     28.75 o 
  10   0  20        0.39       21.04     25.55 o 
  12   0  20       28.60       72.85     30.73 o 
  14   0  20      144.35      179.43     35.36 o 
 -29   1  20      735.87      751.11     40.70 o 
 -27   1  20       50.97       57.93     16.62 o 
 -25   1  20      102.99       94.23     18.25 o 
 -23   1  20      420.19      397.33     35.21 o 
 -21   1  20       44.23       40.79     17.66 o 
 -19   1  20      272.92      308.08     29.11 o 
 -17   1  20      863.30      893.16     42.07 o 
 -15   1  20     1856.39     1800.27     39.16 o 
 -13   1  20      130.04      165.36     14.41 o 
 -11   1  20      372.56      438.66     37.95 o 
  -9   1  20     1329.16     1333.08     32.77 o 
  -7   1  20       65.16       69.49     12.96 o 
  -5   1  20      374.52      392.32     18.66 o 
  -3   1  20      250.49      237.19     20.16 o 
  -1   1  20      116.41      195.88     23.69 o 
   1   1  20      428.69      492.46     24.67 o 
   3   1  20      804.38      744.40     34.88 o 
   5   1  20      128.99      154.52     17.09 o 
   7   1  20        9.24       -4.04     14.69 o 
   9   1  20       52.48       37.59     16.42 o 
  11   1  20      435.74      476.55     26.79 o 
  13   1  20      205.65      289.40     27.27 o 
  15   1  20       44.57       75.19     23.58 o 
 -30   2  20       43.05       87.40     32.21 o 
 -28   2  20       19.85       -7.59     26.98 o 
 -26   2  20        2.37       34.73     26.13 o 
 -24   2  20      173.15      126.86     28.22 o 
 -22   2  20      120.61       68.54     33.21 o 
 -20   2  20     1536.34     1586.41     55.02 o 
 -18   2  20     1143.31     1172.06     47.84 o 
 -16   2  20     1228.23     1185.34     37.29 o 
 -14   2  20      179.01      161.27     24.54 o 
 -12   2  20      341.90      415.75     29.94 o 
 -10   2  20      216.85      196.67     23.21 o 
  -8   2  20      171.88      192.16     16.33 o 
  -6   2  20     1584.08     1600.47     37.58 o 
  -4   2  20     2013.94     1926.34     42.13 o 
  -2   2  20      712.85      723.89     26.95 o 
   0   2  20     1125.73      961.95     34.15 o 
   2   2  20       84.23       86.51     15.53 o 
   4   2  20       80.81       93.67     15.93 o 
   6   2  20      211.39      252.09     20.04 o 
   8   2  20      409.34      471.88     25.42 o 
  10   2  20       49.33       53.95     18.37 o 
  12   2  20       44.50       41.21     20.14 o 
  14   2  20      127.79       84.84     23.33 o 
 -29   3  20       10.43       51.81     30.34 o 
 -27   3  20       57.82       76.51     28.86 o 
 -25   3  20      169.78      223.61     31.63 o 
 -23   3  20      451.54      484.87     37.09 o 
 -21   3  20        3.41       22.24     25.32 o 
 -19   3  20       19.96        9.57     23.63 o 
 -17   3  20      599.71      558.86     29.49 o 
 -15   3  20      289.09      264.71     22.79 o 
 -13   3  20      379.06      348.22     23.95 o 
 -11   3  20      711.33      657.49     28.90 o 
  -9   3  20     1436.58     1398.11     35.53 o 
  -7   3  20      830.77      808.84     28.79 o 
  -5   3  20        2.77      -10.91     13.90 o 
  -3   3  20      689.91      671.39     26.61 o 
  -1   3  20      277.54      254.98     19.43 o 
   1   3  20      187.07      217.00     18.51 o 
   3   3  20      614.07      576.65     25.77 o 
   5   3  20      276.16      330.19     23.55 o 
   7   3  20      131.47      177.64     19.90 o 
   9   3  20      441.36      444.16     26.16 o 
  11   3  20      207.86      197.44     24.88 o 
  13   3  20       62.10       61.43     20.64 o 
 -28   4  20      155.87      102.54     38.13 o 
 -26   4  20      329.48      405.46     39.71 o 
 -24   4  20      251.64      248.60     32.19 o 
 -22   4  20      113.40      117.59     28.44 o 
 -20   4  20      160.42      153.12     28.84 o 
 -18   4  20      108.19      128.94     22.44 o 
 -16   4  20       66.70       84.45     20.60 o 
 -14   4  20      367.92      458.16     27.34 o 
 -12   4  20       79.62       67.74     17.54 o 
 -10   4  20      497.65      476.59     23.62 o 
  -8   4  20       15.61        0.20     17.05 o 
  -6   4  20      681.14      658.30     27.06 o 
  -4   4  20      313.91      323.96     21.29 o 
  -2   4  20     1159.44     1234.51     35.01 o 
   0   4  20      237.68      235.79     19.92 o 
   2   4  20      647.30      669.53     28.30 o 
   4   4  20       66.49       29.76     16.78 o 
   6   4  20      193.70      184.77     20.86 o 
   8   4  20       21.51       20.60     17.63 o 
  10   4  20      100.12      106.00     20.33 o 
  12   4  20       57.33      105.58     22.19 o 
 -25   5  20      103.71      127.91     38.18 o 
 -23   5  20       47.04       32.93     34.24 o 
 -21   5  20      286.72      287.18     41.32 o 
 -19   5  20       30.50       33.46     33.04 o 
 -17   5  20       58.48       32.59     31.25 o 
 -15   5  20      283.37      311.78     31.40 o 
 -13   5  20       84.08       52.23     24.86 o 
 -11   5  20      557.34      497.94     28.09 o 
  -9   5  20      194.13      161.34     21.79 o 
  -7   5  20      227.71      208.96     41.10 o 
  -5   5  20      347.12      336.35     41.28 o 
  -3   5  20      192.57      205.49     24.34 o 
  -1   5  20      381.92      417.59     31.40 o 
   1   5  20       12.31       18.42     18.87 o 
   3   5  20        2.20        9.44     19.36 o 
   5   5  20      237.35      302.27     26.98 o 
   7   5  20       53.40        7.52     20.59 o 
   9   5  20      175.67      191.46     25.98 o 
  11   5  20      133.87       98.12     25.38 o 
 -22   6  20       45.10       46.87     36.49 o 
 -20   6  20      146.07      147.05     56.23 o 
 -18   6  20      171.26      210.32     38.17 o 
 -16   6  20      318.04      313.81     33.67 o 
 -14   6  20       84.46      101.37     28.78 o 
 -12   6  20       81.90      125.90     28.38 o 
 -10   6  20      254.41      283.07     26.27 o 
  -8   6  20       33.13       22.57     20.42 o 
  -6   6  20      334.72      275.79     25.99 o 
  -4   6  20      200.68      110.25     22.80 o 
  -2   6  20       85.19       82.26     21.64 o 
   0   6  20      396.00      353.06     43.07 o 
   2   6  20       45.61       23.70     29.35 o 
   4   6  20      225.29      253.69     30.81 o 
   6   6  20      141.87      144.94     25.80 o 
   8   6  20       73.96      143.08     30.43 o 
 -19   7  20       17.95        7.94     33.79 o 
 -17   7  20       58.79       59.57     65.66 o 
 -15   7  20      103.19      147.93     38.04 o 
 -13   7  20      343.93      397.06     45.26 o 
 -11   7  20      123.33      119.81     35.91 o 
  -9   7  20       60.57       36.02     32.24 o 
  -7   7  20      192.15      206.64     30.08 o 
  -5   7  20       60.19       86.43     26.56 o 
  -3   7  20       15.11       12.79     25.33 o 
  -1   7  20      155.20      148.00     28.59 o 
   1   7  20       76.96       66.55     27.22 o 
   3   7  20       39.60       56.00     27.78 o 
 -12   8  20     1065.16     1352.85     70.07 o 
 -10   8  20      245.14      107.17     82.72 o 
  -8   8  20       41.38       43.53     28.17 o 
  -6   8  20        6.18       14.01     26.97 o 
  -4   8  20       25.28       53.79     28.85 o 
 -30   0  21        0.72       -0.36     30.12 o 
 -28   0  21      305.29      297.54     38.40 o 
 -26   0  21       47.04      104.86     30.74 o 
 -24   0  21       97.21      132.26     54.96 o 
 -22   0  21      598.02      640.28     44.01 o 
 -20   0  21      225.81      197.81     29.60 o 
 -18   0  21        2.61       20.66     22.66 o 
 -16   0  21      787.13      762.17     42.12 o 
 -14   0  21      768.03      826.47     31.85 o 
 -12   0  21      730.46      923.92     33.43 o 
 -10   0  21      150.11       95.08     22.69 o 
  -8   0  21      143.81      157.53     24.54 o 
  -6   0  21        0.36        6.26     20.80 o 
  -4   0  21      245.68      269.56     29.44 o 
  -2   0  21      347.61      421.77     34.00 o 
   0   0  21      513.44      627.65     62.04 o 
   2   0  21       16.38       29.07     22.56 o 
   4   0  21      649.55      578.29     42.02 o 
   6   0  21       45.58       58.17     54.11 o 
   8   0  21       74.77      110.03     29.10 o 
  10   0  21      123.87       99.75     31.15 o 
  12   0  21       11.07       -0.03     40.89 o 
  14   0  21       81.90      121.87     53.30 o 
 -29   1  21      270.46      320.63     40.38 o 
 -27   1  21       53.51       42.75     14.20 o 
 -25   1  21      757.51      708.26     48.82 o 
 -23   1  21      547.40      536.64     51.85 o 
 -21   1  21      210.04      237.33     24.85 o 
 -19   1  21        5.03        7.88     15.69 o 
 -17   1  21      325.91      331.17     30.24 o 
 -15   1  21      107.11      114.97     20.28 o 
 -13   1  21      680.91      776.35     25.83 o 
 -11   1  21      668.97      633.17     23.72 o 
  -9   1  21     1909.90     2108.27     43.91 o 
  -7   1  21      144.59      209.96     16.19 o 
  -5   1  21      403.88      432.62     20.37 o 
  -3   1  21      102.46       93.94     21.41 o 
  -1   1  21      172.53      244.89     19.32 o 
   1   1  21      476.28      642.76     28.62 o 
   3   1  21      583.69      537.87     24.37 o 
   5   1  21       83.86       54.84     15.48 o 
   7   1  21       12.62       16.61     15.87 o 
   9   1  21       84.56       78.82     18.27 o 
  11   1  21      122.61       83.09     22.60 o 
  13   1  21        4.79       30.07     12.14 o 
 -30   2  21      261.55      248.84     36.65 o 
 -28   2  21      232.14      315.32     36.08 o 
 -26   2  21      807.96      733.37     63.50 o 
 -24   2  21      164.63      160.37     28.98 o 
 -22   2  21       71.66       82.63     25.35 o 
 -20   2  21        7.22       20.59     22.89 o 
 -18   2  21      426.46      430.77     34.87 o 
 -16   2  21      955.63      904.26     36.47 o 
 -14   2  21      262.39      239.42     26.56 o 
 -12   2  21      322.80      347.74     19.35 o 
 -10   2  21      209.75      272.25     21.98 o 
  -8   2  21      613.97      561.86     23.95 o 
  -6   2  21     1537.55     1615.86     38.53 o 
  -4   2  21      563.52      577.33     24.80 o 
  -2   2  21     1928.15     1778.25     41.31 o 
   0   2  21      697.82      606.01     25.39 o 
   2   2  21      704.38      665.88     26.85 o 
   4   2  21      138.37      135.34     17.36 o 
   6   2  21       10.10       20.12     15.68 o 
   8   2  21      337.94      377.63     24.43 o 
  10   2  21       55.55       78.68     19.15 o 
  12   2  21        7.24       -4.80     14.24 o 
  14   2  21       53.12       60.96     30.79 o 
 -29   3  21       64.31       55.92     30.41 o 
 -27   3  21      172.13      147.16     31.14 o 
 -25   3  21       83.95       92.69     27.86 o 
 -23   3  21       43.24       48.70     26.46 o 
 -21   3  21      115.74      101.66     26.86 o 
 -19   3  21      307.59      311.01     31.13 o 
 -17   3  21      502.84      468.30     27.72 o 
 -15   3  21      475.49      494.88     36.19 o 
 -13   3  21        4.13        4.86     17.53 o 
 -11   3  21      284.46      286.75     26.51 o 
  -9   3  21      228.24      203.04     17.94 o 
  -7   3  21      861.67      916.84     30.73 o 
  -5   3  21      261.33      229.21     18.64 o 
  -3   3  21      256.78      205.32     18.10 o 
  -1   3  21      111.45       75.82     15.74 o 
   1   3  21      736.84      804.27     29.49 o 
   3   3  21      327.81      304.85     21.11 o 
   5   3  21      583.57      581.91     26.79 o 
   7   3  21      289.69      249.35     21.89 o 
   9   3  21       99.19      112.60     19.70 o 
  11   3  21      127.15      114.10     21.11 o 
  13   3  21       93.80       75.46     22.08 o 
 -26   4  21       35.89       69.07     35.67 o 
 -24   4  21      185.36      208.08     31.62 o 
 -22   4  21      523.14      625.26     41.42 o 
 -20   4  21      337.90      316.56     31.79 o 
 -18   4  21      111.19      100.54     26.76 o 
 -16   4  21      222.87      244.19     24.81 o 
 -14   4  21     1019.86     1100.60     39.91 o 
 -12   4  21      120.93       72.62     15.99 o 
 -10   4  21      101.51       61.12     16.47 o 
  -8   4  21      171.40      162.74     18.01 o 
  -6   4  21      199.69      242.93     19.80 o 
  -4   4  21      216.02      222.07     19.78 o 
  -2   4  21      336.49      370.23     22.62 o 
   0   4  21      119.95      144.42     18.70 o 
   2   4  21        6.44       -6.33     15.70 o 
   4   4  21      215.19      264.99     21.26 o 
   6   4  21      128.95       94.39     19.12 o 
   8   4  21      175.40      192.15     22.12 o 
  10   4  21       37.91       34.78     19.99 o 
 -25   5  21       50.84       29.68     36.02 o 
 -23   5  21       57.02       36.56     38.93 o 
 -21   5  21       85.84      112.51     36.19 o 
 -19   5  21        5.44      -19.04     30.13 o 
 -17   5  21      859.40     1030.47     47.65 o 
 -15   5  21      394.19      441.15     34.90 o 
 -13   5  21       27.95       34.71     28.36 o 
 -11   5  21      859.70      892.08     35.82 o 
  -9   5  21       46.14       51.29     20.53 o 
  -7   5  21      540.75      467.41     50.19 o 
  -5   5  21      116.84       60.88     23.14 o 
  -3   5  21       73.84       59.27     20.68 o 
  -1   5  21       19.78       15.69     19.69 o 
   1   5  21       34.62       67.51     20.60 o 
   3   5  21      138.21      178.15     23.79 o 
   5   5  21       60.81       55.13     21.58 o 
   7   5  21       44.41       51.15     22.35 o 
   9   5  21        6.39      -32.12     21.42 o 
 -22   6  21       99.16      115.02     39.54 o 
 -20   6  21       33.02       57.44     36.48 o 
 -18   6  21       37.76      -17.93     27.98 o 
 -16   6  21       82.28       55.80     28.08 o 
 -14   6  21       47.99       31.05     26.65 o 
 -12   6  21      176.10      244.67     30.87 o 
 -10   6  21      173.46      203.46     24.75 o 
  -8   6  21       36.65       16.96     24.60 o 
  -6   6  21      282.48      330.79     35.74 o 
  -4   6  21       32.64       55.48     21.64 o 
  -2   6  21       68.58       72.49     22.28 o 
   0   6  21       20.06       -5.54     23.32 o 
   2   6  21       19.03      -11.89     23.88 o 
   4   6  21       77.13       35.75     26.11 o 
   6   6  21      196.72      269.09     29.13 o 
 -17   7  21       13.51      -30.72     40.21 o 
 -15   7  21      237.88      247.36     40.92 o 
 -13   7  21      118.06      172.30     40.19 o 
 -11   7  21        4.22       16.49     34.14 o 
  -9   7  21       69.20       93.29     32.22 o 
  -7   7  21       86.28      109.78     27.81 o 
  -5   7  21      135.03      212.45     30.56 o 
  -3   7  21      158.52      185.99     29.72 o 
  -1   7  21       22.50       41.38     39.22 o 
   1   7  21       34.67       56.04     26.67 o 
   3   7  21      188.44      303.05     35.46 o 
 -30   0  22       97.87      158.00     36.79 o 
 -28   0  22       98.23      104.67     32.70 o 
 -26   0  22      319.13      341.15     38.56 o 
 -24   0  22       25.15       71.59     53.15 o 
 -22   0  22      347.19      343.69     61.01 o 
 -20   0  22       59.42      101.12     27.73 o 
 -18   0  22     1364.98     1266.58     54.50 o 
 -16   0  22       24.65       26.09     22.60 o 
 -14   0  22      166.03      119.90     24.51 o 
 -12   0  22        1.65       51.93     22.65 o 
 -10   0  22      586.65      546.99     36.39 o 
  -8   0  22      922.10      825.20     46.62 o 
  -6   0  22       97.04      108.51     25.18 o 
  -4   0  22      380.79      409.62     34.17 o 
  -2   0  22       63.81       93.92     25.88 o 
   0   0  22       42.00       55.89     24.86 o 
   2   0  22      268.34      196.80     28.99 o 
   4   0  22       63.40       18.68     24.90 o 
   6   0  22       71.96       27.46     34.34 o 
   8   0  22       73.61       93.78     29.05 o 
  10   0  22        1.37      -10.20     31.00 o 
  12   0  22       14.54      -10.24     31.78 o 
 -29   1  22      550.42      570.48     81.93 o 
 -27   1  22      180.82      221.03     39.28 o 
 -25   1  22      217.67      199.47     40.94 o 
 -23   1  22      308.70      303.00     30.62 o 
 -21   1  22       57.87       33.49     22.88 o 
 -19   1  22      232.15      245.94     40.41 o 
 -17   1  22        5.68      -20.91     21.06 o 
 -15   1  22      270.05      300.40     21.11 o 
 -13   1  22      143.57      121.09     14.78 o 
 -11   1  22      206.80      232.36     17.05 o 
  -9   1  22      287.42      363.55     19.46 o 
  -7   1  22     1307.18     1285.18     33.20 o 
  -5   1  22      536.86      522.05     41.32 o 
  -3   1  22     1346.98     1235.04     36.03 o 
  -1   1  22     1103.87     1021.22     33.73 o 
   1   1  22     1274.36     1343.11     46.77 o 
   3   1  22      328.99      296.80     20.11 o 
   5   1  22      176.76      179.95     21.59 o 
   7   1  22      103.31       66.92     20.10 o 
   9   1  22      280.60      306.24     27.22 o 
  11   1  22        0.66        4.76     21.28 o 
  13   1  22       52.08       51.50     22.10 o 
 -28   2  22       20.06       29.87     28.65 o 
 -26   2  22       43.02       84.61     28.90 o 
 -24   2  22      223.83      230.50     31.14 o 
 -22   2  22      332.33      338.15     32.52 o 
 -20   2  22      210.88      200.36     28.73 o 
 -18   2  22      336.09      335.85     29.95 o 
 -16   2  22      559.55      572.81     28.42 o 
 -14   2  22      307.07      320.12     24.16 o 
 -12   2  22       13.13       15.34     13.96 o 
 -10   2  22      403.39      471.64     22.58 o 
  -8   2  22       24.76       50.54     16.63 o 
  -6   2  22       88.32      112.58     16.20 o 
  -4   2  22      480.14      594.62     25.53 o 
  -2   2  22      234.54      211.33     19.30 o 
   0   2  22      226.54      217.23     18.56 o 
   2   2  22        0.84       -4.66     14.85 o 
   4   2  22      277.76      321.74     22.00 o 
   6   2  22       80.99       79.13     17.79 o 
   8   2  22      196.73      195.74     21.37 o 
  10   2  22       44.90       27.64     18.47 o 
  12   2  22        5.09       -4.58     16.95 o 
 -27   3  22       21.15       54.66     29.85 o 
 -25   3  22       39.28       46.03     27.79 o 
 -23   3  22     1115.68     1230.51     54.09 o 
 -21   3  22      268.00      250.79     31.11 o 
 -19   3  22      409.43      407.76     34.06 o 
 -17   3  22      130.41      164.35     27.06 o 
 -15   3  22      190.99      178.26     25.62 o 
 -13   3  22      321.62      276.37     28.24 o 
 -11   3  22      327.93      337.73     20.00 o 
  -9   3  22      667.09      746.70     27.59 o 
  -7   3  22      575.99      614.40     26.59 o 
  -5   3  22      710.98      631.47     28.16 o 
  -3   3  22      116.30      109.28     16.82 o 
  -1   3  22      157.09      109.68     17.38 o 
   1   3  22       94.18      107.48     17.72 o 
   3   3  22      273.83      277.02     21.39 o 
   5   3  22      219.03      161.18     19.70 o 
   7   3  22       33.09       63.99     18.30 o 
   9   3  22      185.31      200.06     22.40 o 
  11   3  22       22.39       -7.99     18.96 o 
 -26   4  22       60.50       83.37     37.50 o 
 -24   4  22      161.66      195.51     32.30 o 
 -22   4  22       54.25       41.82     26.44 o 
 -20   4  22      190.21      216.68     31.00 o 
 -18   4  22       26.80       -5.99     35.66 o 
 -16   4  22      138.28      173.48     23.56 o 
 -14   4  22      520.48      476.34     28.87 o 
 -12   4  22      132.96      129.78     21.32 o 
 -10   4  22      260.95      274.44     23.25 o 
  -8   4  22      299.26      274.76     20.89 o 
  -6   4  22      101.79       89.90     17.57 o 
  -4   4  22       87.58       47.33     16.72 o 
  -2   4  22      494.68      439.66     24.57 o 
   0   4  22      682.48      745.88     32.23 o 
   2   4  22      489.74      506.50     26.13 o 
   4   4  22      258.40      268.06     22.55 o 
   6   4  22      161.42      170.40     21.13 o 
   8   4  22       94.83       92.88     20.82 o 
  10   4  22       99.29      141.99     22.98 o 
 -25   5  22        8.92       12.82     36.89 o 
 -23   5  22       56.21       15.26     35.11 o 
 -21   5  22       86.36      152.15     37.36 o 
 -19   5  22      247.34      237.55     39.27 o 
 -17   5  22      325.53      357.58     34.57 o 
 -15   5  22     1173.90     1133.13     52.29 o 
 -13   5  22      577.89      624.42     46.18 o 
 -11   5  22      216.41      250.92     24.01 o 
  -9   5  22      294.21      314.08     25.45 o 
  -7   5  22      262.08      294.87     27.72 o 
  -5   5  22      149.63      177.28     25.54 o 
  -3   5  22      134.29      101.99     30.80 o 
  -1   5  22      451.95      400.40     28.08 o 
   1   5  22        0.99        2.13     19.53 o 
   3   5  22      141.40      107.55     22.35 o 
   5   5  22       76.64      111.07     24.62 o 
   7   5  22      263.60      257.18     28.06 o 
 -22   6  22       75.52      127.43     41.94 o 
 -20   6  22      433.90      495.84     50.71 o 
 -18   6  22      326.34      355.70     37.37 o 
 -16   6  22      495.28      454.22     38.52 o 
 -14   6  22      303.36      385.90     36.31 o 
 -12   6  22      594.60      530.17     38.89 o 
 -10   6  22      150.15      128.32     23.09 o 
  -8   6  22       59.94       -3.68     18.64 o 
  -6   6  22       99.28      124.96     30.71 o 
  -4   6  22      603.01      604.33     34.59 o 
  -2   6  22      112.28      105.10     24.43 o 
   0   6  22       82.99       84.82     25.65 o 
   2   6  22       60.99       34.94     25.97 o 
   4   6  22       42.83       27.92     23.48 o 
 -17   7  22      249.46      265.66     44.36 o 
 -15   7  22      299.87      371.38     47.45 o 
 -13   7  22      424.03      524.96     72.71 o 
 -11   7  22      168.04      176.71     41.03 o 
  -9   7  22       92.07      201.31     35.66 o 
  -7   7  22      111.91       56.36     26.71 o 
  -5   7  22      210.56      244.76     33.86 o 
  -3   7  22       87.06       91.78     28.17 o 
  -1   7  22      157.18      177.93     37.25 o 
   1   7  22      115.15      149.07     30.11 o 
 -30   0  23       33.40       80.03     59.17 o 
 -28   0  23       68.66       97.13     31.75 o 
 -26   0  23      647.17      650.77     45.88 o 
 -24   0  23      463.14      433.23     70.15 o 
 -22   0  23       32.70       24.29     26.36 o 
 -20   0  23      365.08      225.71     58.61 o 
 -18   0  23      555.33      434.85     62.77 o 
 -16   0  23      181.65      142.88     52.32 o 
 -14   0  23      138.82      162.38     25.27 o 
 -12   0  23      440.71      433.37     33.92 o 
 -10   0  23        0.44      -20.75     20.74 o 
  -8   0  23       26.44       34.70     23.77 o 
  -6   0  23      443.86      405.09     34.35 o 
  -4   0  23      279.41      261.89     49.79 o 
  -2   0  23      395.17      445.90     37.42 o 
   0   0  23      486.10      408.26     36.88 o 
   2   0  23      401.57      480.63     39.31 o 
   4   0  23       71.96       60.51     27.36 o 
   6   0  23       54.02       65.80     26.89 o 
   8   0  23      219.34      170.46     34.31 o 
  10   0  23        5.02       27.55     31.29 o 
  12   0  23       52.10       95.51     35.93 o 
 -29   1  23       80.68       71.94     54.87 o 
 -27   1  23       35.79       63.93     26.84 o 
 -25   1  23      400.71      273.87     36.14 o 
 -23   1  23      220.72      152.68     27.21 o 
 -21   1  23      279.43      260.01     29.05 o 
 -19   1  23      508.26      489.43     59.04 o 
 -17   1  23      149.17      173.71     25.93 o 
 -15   1  23      238.48      235.83     21.84 o 
 -13   1  23     1118.49     1177.80     31.01 o 
 -11   1  23      100.24       83.17     14.52 o 
  -9   1  23      201.98      181.08     16.63 o 
  -7   1  23      889.79      937.22     29.18 o 
  -5   1  23      913.38      868.80    116.72 o 
  -3   1  23      122.95       97.00     23.34 o 
  -1   1  23      150.37      106.44     41.92 o 
   1   1  23      803.75      787.38     65.43 o 
   3   1  23      170.28      194.43     21.52 o 
   5   1  23      189.54      209.69     23.24 o 
   7   1  23      408.30      398.57     28.79 o 
   9   1  23      226.98      240.58     26.27 o 
  11   1  23      106.90      162.61     25.40 o 
 -28   2  23       82.40      103.45     31.49 o 
 -26   2  23      290.01      299.04     35.18 o 
 -24   2  23       34.77       66.04     26.85 o 
 -22   2  23      282.48      263.87     31.42 o 
 -20   2  23      392.18      378.72     33.09 o 
 -18   2  23      173.43      185.97     46.87 o 
 -16   2  23      290.99      294.36     23.12 o 
 -14   2  23       12.71       -3.75     16.35 o 
 -12   2  23      162.59      138.26     19.94 o 
 -10   2  23      673.99      684.66     26.18 o 
  -8   2  23       14.81       20.44     14.45 o 
  -6   2  23      402.45      442.59     22.29 o 
  -4   2  23      322.00      339.39     20.79 o 
  -2   2  23      318.73      366.15     21.78 o 
   0   2  23      314.36      300.87     20.92 o 
   2   2  23      162.26      156.05     18.49 o 
   4   2  23      265.01      252.83     21.31 o 
   6   2  23      423.83      377.09     24.52 o 
   8   2  23       53.84       49.31     20.83 o 
  10   2  23       33.73       -8.28     21.20 o 
  12   2  23      112.77      107.59     22.27 o 
 -27   3  23      393.84      471.26     58.58 o 
 -25   3  23        1.59      -12.67     26.01 o 
 -23   3  23      196.88      162.09     30.60 o 
 -21   3  23      476.87      547.67     39.03 o 
 -19   3  23       91.18       63.25     26.18 o 
 -17   3  23      375.82      367.70     32.37 o 
 -15   3  23      330.21      334.28     25.64 o 
 -13   3  23      481.67      436.71     44.83 o 
 -11   3  23      502.93      417.02     22.82 o 
  -9   3  23     1203.97     1135.04     37.92 o 
  -7   3  23        4.97      -23.01     21.58 o 
  -5   3  23      215.87      181.37     18.58 o 
  -3   3  23      528.28      479.81     24.37 o 
  -1   3  23      168.65      166.60     18.76 o 
   1   3  23      214.79      266.51     21.25 o 
   3   3  23      192.81      200.49     20.18 o 
   5   3  23      168.65      200.02     21.00 o 
   7   3  23      133.27      129.35     20.61 o 
   9   3  23       36.31       30.60     19.66 o 
  11   3  23       38.17       38.40     26.21 o 
 -26   4  23       53.35       78.20     54.17 o 
 -24   4  23       72.01       57.28     35.25 o 
 -22   4  23      263.96      288.61     33.93 o 
 -20   4  23       13.25       14.78     26.63 o 
 -18   4  23      221.21      197.66     29.99 o 
 -16   4  23       20.77       13.22     20.42 o 
 -14   4  23       14.62      -12.40     19.59 o 
 -12   4  23      470.88      457.12     28.96 o 
 -10   4  23      410.45      308.96     24.70 o 
  -8   4  23      491.13      479.07     25.16 o 
  -6   4  23       11.30        1.73     15.97 o 
  -4   4  23       61.34       73.14     17.64 o 
  -2   4  23      207.47      215.21     20.85 o 
   0   4  23      595.73      567.25     27.70 o 
   2   4  23      312.11      302.14     23.03 o 
   4   4  23       55.77       20.32     17.68 o 
   6   4  23      164.28      150.33     21.37 o 
   8   4  23       66.87       59.99     20.38 o 
 -23   5  23      214.73      183.00     59.60 o 
 -21   5  23       19.59       48.21     35.24 o 
 -19   5  23      144.19      171.04     38.03 o 
 -17   5  23      282.60      292.21     32.73 o 
 -15   5  23       83.91       73.45     27.64 o 
 -13   5  23      215.93      283.57     31.50 o 
 -11   5  23       18.94       29.54     24.49 o 
  -9   5  23      228.29      276.71     28.24 o 
  -7   5  23      213.26      199.33     22.00 o 
  -5   5  23      197.40      147.65     26.20 o 
  -3   5  23       54.68       46.46     20.53 o 
  -1   5  23       11.69       25.16     28.69 o 
   1   5  23       19.69       10.25     20.60 o 
   3   5  23       35.71       39.79     21.83 o 
   5   5  23       50.65       46.51     28.77 o 
   7   5  23        8.44       -9.76     22.39 o 
 -20   6  23       13.98       40.40     37.01 o 
 -18   6  23      199.14      288.03     36.41 o 
 -16   6  23      101.73      134.05     31.02 o 
 -14   6  23      132.54      169.29     31.49 o 
 -12   6  23       99.50      123.51     28.85 o 
 -10   6  23       94.99      153.78     33.11 o 
  -8   6  23       23.71       -6.18     17.54 o 
  -6   6  23      170.77      182.94     25.68 o 
  -4   6  23       86.65      106.36     23.70 o 
  -2   6  23        0.33      -17.87     19.91 o 
   0   6  23      106.33      126.10     40.68 o 
   2   6  23       48.15       -2.61     24.77 o 
   4   6  23       18.26      -13.03     25.87 o 
 -15   7  23        0.61        1.94     36.30 o 
 -13   7  23       13.33      -12.27     35.04 o 
 -11   7  23       55.79       10.10     35.65 o 
  -9   7  23      152.79       67.43     51.05 o 
  -7   7  23       26.19       85.98     27.97 o 
  -5   7  23      153.42      164.79     30.22 o 
  -3   7  23      116.21      108.55     29.05 o 
  -1   7  23      192.26      274.62     32.95 o 
 -28   0  24      294.31      338.57     73.88 o 
 -26   0  24       14.71       -9.38     52.46 o 
 -24   0  24       16.55      -22.13     50.82 o 
 -22   0  24       55.33       29.98     52.03 o 
 -20   0  24      301.20      280.75     63.72 o 
 -18   0  24      125.05      138.92     54.21 o 
 -16   0  24        2.91      -66.51     44.34 o 
 -14   0  24     1182.49     1088.46     49.11 o 
 -12   0  24      200.86      241.40     35.51 o 
 -10   0  24        3.60      -13.38     40.23 o 
  -8   0  24      211.58      233.48     29.63 o 
  -6   0  24      178.22      170.81     29.44 o 
  -4   0  24     1122.64     1298.16     58.41 o 
  -2   0  24       51.01       31.59     29.20 o 
   0   0  24      123.77      166.33     30.68 o 
   2   0  24      320.06      313.88     36.05 o 
   4   0  24      160.76      182.15     31.41 o 
   6   0  24        0.90      -35.69     26.00 o 
   8   0  24        6.35       10.44     28.63 o 
  10   0  24        0.04       11.64     31.35 o 
 -29   1  24      294.47      158.88     80.42 o 
 -27   1  24      147.28      141.49     25.99 o 
 -25   1  24      269.10      269.97     32.63 o 
 -23   1  24      354.19      324.20     40.55 o 
 -21   1  24       43.67      -12.31     22.56 o 
 -19   1  24      510.18      525.57     34.82 o 
 -17   1  24      211.07      191.12     40.92 o 
 -15   1  24      261.31      259.02     26.49 o 
 -13   1  24      274.29      275.66     37.27 o 
 -11   1  24      254.62      240.70     23.46 o 
  -9   1  24       23.65       29.96     25.37 o 
  -7   1  24      451.86      355.49     23.43 o 
  -5   1  24       83.88       83.24     16.66 o 
  -3   1  24      346.26      343.81     27.47 o 
  -1   1  24      206.71      226.05     25.15 o 
   1   1  24      125.61       86.80     19.38 o 
   3   1  24      130.02      138.35     21.82 o 
   5   1  24       27.68       54.42     20.46 o 
   7   1  24      329.34      319.63     27.16 o 
   9   1  24      244.10      263.17     27.64 o 
  11   1  24       14.45       16.59     23.07 o 
 -28   2  24      446.67      557.75     43.61 o 
 -26   2  24      438.70      470.46     47.36 o 
 -24   2  24      169.57      124.86     29.26 o 
 -22   2  24      624.74      660.46     41.06 o 
 -20   2  24       29.70       12.67     24.84 o 
 -18   2  24      325.17      293.00     30.44 o 
 -16   2  24      216.96      166.99     29.24 o 
 -14   2  24      113.31      115.32     19.42 o 
 -12   2  24      521.44      578.79     40.57 o 
 -10   2  24     1259.18     1459.44     37.58 o 
  -8   2  24      312.74      258.05     19.32 o 
  -6   2  24      450.68      475.98     23.52 o 
  -4   2  24       35.79       37.54     15.63 o 
  -2   2  24       39.53       38.10     15.79 o 
   0   2  24       40.24       39.19     16.21 o 
   2   2  24       62.08       65.71     19.91 o 
   4   2  24       96.55      117.53     21.73 o 
   6   2  24      385.51      418.97     29.64 o 
   8   2  24      148.66      112.59     23.72 o 
  10   2  24      129.75      165.36     27.07 o 
 -27   3  24       40.65       67.78     30.36 o 
 -25   3  24      122.15      163.53     31.70 o 
 -23   3  24       43.90       44.92     27.27 o 
 -21   3  24      457.87      414.71     36.80 o 
 -19   3  24      148.99      166.04     34.44 o 
 -17   3  24      362.03      433.07     34.94 o 
 -15   3  24       15.52       -0.03     18.54 o 
 -13   3  24      180.33      170.64     26.75 o 
 -11   3  24      753.12      701.44     30.90 o 
  -9   3  24       76.59       58.18     16.76 o 
  -7   3  24      160.35      180.87     29.31 o 
  -5   3  24      389.73      396.12     23.14 o 
  -3   3  24      105.34      104.00     17.99 o 
  -1   3  24       36.89        5.77     16.22 o 
   1   3  24       99.86       88.20     19.44 o 
   3   3  24       96.72      107.25     18.90 o 
   5   3  24      179.55      171.74     21.04 o 
   7   3  24      285.24      338.36     25.65 o 
   9   3  24       49.53       49.17     20.85 o 
 -26   4  24       36.68      115.80     39.35 o 
 -24   4  24       54.28       82.60     36.43 o 
 -22   4  24      253.84      209.52     39.47 o 
 -20   4  24       25.64       25.62     31.04 o 
 -18   4  24       17.99       48.38     26.55 o 
 -16   4  24       12.18      -23.36     19.49 o 
 -14   4  24     1274.22     1269.36     43.22 o 
 -12   4  24      247.07      282.94     25.61 o 
 -10   4  24      175.24      209.73     23.14 o 
  -8   4  24      109.86       80.91     18.24 o 
  -6   4  24       90.30       89.27     18.66 o 
  -4   4  24      550.50      591.20     36.43 o 
  -2   4  24      451.53      522.85     27.12 o 
   0   4  24      150.76      137.04     19.79 o 
   2   4  24       22.08       17.93     17.62 o 
   4   4  24        4.55       15.70     18.17 o 
   6   4  24       24.83       -1.23     19.05 o 
   8   4  24       33.53       32.78     20.87 o 
 -23   5  24      105.67      194.44     47.65 o 
 -21   5  24      116.88      100.93     38.37 o 
 -19   5  24       36.58       42.10     34.98 o 
 -17   5  24       20.73       22.12     26.98 o 
 -15   5  24      183.80      178.52     37.92 o 
 -13   5  24        8.62       -0.61     25.42 o 
 -11   5  24      195.82      227.80     60.80 o 
  -9   5  24       17.71       36.40     20.42 o 
  -7   5  24       81.63       77.41     24.75 o 
  -5   5  24      270.73      258.81     35.35 o 
  -3   5  24       45.63       56.17     21.17 o 
  -1   5  24      378.75      395.38     28.90 o 
   1   5  24        5.66       -4.15     21.70 o 
   3   5  24       50.21       45.12     22.54 o 
   5   5  24       52.65       70.34     26.58 o 
 -20   6  24       54.10       39.04     38.06 o 
 -18   6  24      197.09      248.94     47.45 o 
 -16   6  24       76.84       68.60     30.40 o 
 -14   6  24      159.96      122.45     34.82 o 
 -12   6  24      433.92      513.43     51.07 o 
 -10   6  24      115.50      143.53     30.22 o 
  -8   6  24        6.60      -13.67     25.07 o 
  -6   6  24        2.05       -7.10     20.99 o 
  -4   6  24      100.36       85.40     23.82 o 
  -2   6  24       41.03       27.46     26.09 o 
   0   6  24      151.39      150.15     29.36 o 
   2   6  24        3.93        6.48     31.07 o 
 -13   7  24      213.92      248.96     43.37 o 
 -11   7  24      213.51      252.13     43.98 o 
  -9   7  24      159.89       74.82     40.32 o 
  -7   7  24        9.57       52.59     27.54 o 
  -5   7  24       17.39       49.49     27.86 o 
 -28   0  25        3.73       69.95     61.46 o 
 -26   0  25      468.44      344.15     67.91 o 
 -24   0  25       12.80        7.85     52.67 o 
 -22   0  25        7.86      -10.85     51.20 o 
 -20   0  25       15.05        0.74     51.07 o 
 -18   0  25      960.22      997.98     94.59 o 
 -16   0  25      276.94      226.55     57.96 o 
 -14   0  25      520.31      467.80     68.29 o 
 -12   0  25      333.33      321.01     34.60 o 
 -10   0  25        3.12       -6.71     31.07 o 
  -8   0  25      290.72      252.44     30.24 o 
  -6   0  25      261.53      258.77     32.91 o 
  -4   0  25      487.30      417.27     37.53 o 
  -2   0  25     1762.49     1588.38     66.45 o 
   0   0  25      564.47      555.02     43.30 o 
   2   0  25       84.43       35.57     26.12 o 
   4   0  25        0.61      -18.39     59.82 o 
   6   0  25        8.14      -20.31     32.09 o 
   8   0  25       17.71       35.24     31.24 o 
  10   0  25      505.50      523.09     51.19 o 
 -29   1  25      116.85      174.57     67.53 o 
 -27   1  25        8.18       46.33     34.93 o 
 -25   1  25        4.28       21.43     32.05 o 
 -23   1  25      376.53      302.71     45.52 o 
 -21   1  25      685.51      602.57     55.64 o 
 -19   1  25       66.48       30.25     33.69 o 
 -17   1  25       53.21       44.66     33.56 o 
 -15   1  25       78.15      122.06     36.97 o 
 -13   1  25      169.48      143.86     18.82 o 
 -11   1  25      305.19      354.49     23.60 o 
  -9   1  25       19.49      -11.48     16.46 o 
  -7   1  25       55.57       47.11     24.01 o 
  -5   1  25      508.63      496.11     31.05 o 
  -3   1  25      309.65      422.69     30.50 o 
  -1   1  25      809.31      724.89    166.73 o 
   1   1  25      145.67      132.99     20.82 o 
   3   1  25       27.69        9.06     18.74 o 
   5   1  25       13.76       22.76     20.03 o 
   7   1  25       96.26       75.23     21.98 o 
   9   1  25       99.26      173.82     28.54 o 
 -28   2  25      130.83      120.46     32.74 o 
 -26   2  25      199.99      188.24     34.81 o 
 -24   2  25      140.37      112.35     28.81 o 
 -22   2  25      743.09      766.82     44.60 o 
 -20   2  25      412.36      399.40     48.55 o 
 -18   2  25        8.27       12.75     23.28 o 
 -16   2  25       11.42       15.62     22.51 o 
 -14   2  25      121.61       81.40     21.12 o 
 -12   2  25      215.00      202.86     18.51 o 
 -10   2  25      972.12      976.40     31.41 o 
  -8   2  25      458.22      551.96     25.52 o 
  -6   2  25       32.99       21.24     18.19 o 
  -4   2  25      751.75      713.86     33.22 o 
  -2   2  25      193.83      208.31     25.01 o 
   0   2  25      273.42      278.29     25.26 o 
   2   2  25      110.42      117.55     22.17 o 
   4   2  25       68.82       48.80     20.84 o 
   6   2  25      144.97      168.16     24.77 o 
   8   2  25       95.83       84.89     24.23 o 
 -27   3  25      155.65      157.93     40.32 o 
 -25   3  25      561.12      577.88     42.85 o 
 -23   3  25      378.27      407.23     38.13 o 
 -21   3  25      213.32      198.63     30.79 o 
 -19   3  25      121.69       91.62     27.84 o 
 -17   3  25       97.99      104.93     26.49 o 
 -15   3  25      100.64      124.17     22.19 o 
 -13   3  25      545.68      572.51     43.65 o 
 -11   3  25      296.39      326.60     21.85 o 
  -9   3  25      150.72      142.05     18.51 o 
  -7   3  25      367.78      372.08     23.19 o 
  -5   3  25       53.87       72.66     17.87 o 
  -3   3  25      593.55      553.08     27.09 o 
  -1   3  25      154.05      135.20     19.13 o 
   1   3  25      211.19      216.15     21.49 o 
   3   3  25      204.26      220.05     22.43 o 
   5   3  25      120.73      121.77     20.84 o 
   7   3  25        1.91      -20.34     21.16 o 
 -24   4  25       60.51       29.72     35.35 o 
 -22   4  25       47.15       61.39     35.17 o 
 -20   4  25       54.33       57.29     27.57 o 
 -18   4  25       23.94       13.94     26.13 o 
 -16   4  25       17.40       11.92     20.64 o 
 -14   4  25      106.46      114.11     23.88 o 
 -12   4  25     1136.81     1251.48     43.47 o 
 -10   4  25       46.60       20.88     18.75 o 
  -8   4  25        5.84       -2.01     16.91 o 
  -6   4  25      374.79      511.35     38.46 o 
  -4   4  25      266.47      259.18     22.13 o 
  -2   4  25      544.16      637.63     29.92 o 
   0   4  25        1.84       -8.09     17.45 o 
   2   4  25        6.85        9.01     18.62 o 
   4   4  25      153.00      144.07     21.83 o 
   6   4  25      119.21      199.51     24.14 o 
 -23   5  25      352.04      413.95     49.86 o 
 -21   5  25      165.59      176.40     41.19 o 
 -19   5  25       11.51      -16.92     30.80 o 
 -17   5  25      227.95      199.26     32.13 o 
 -15   5  25      326.74      385.30     35.06 o 
 -13   5  25       22.29       -5.61     27.73 o 
 -11   5  25      523.85      633.29     65.96 o 
  -9   5  25      240.24      303.95     26.22 o 
  -7   5  25       73.03       58.03     24.14 o 
  -5   5  25      122.31      153.51     23.59 o 
  -3   5  25       41.62       29.32     22.09 o 
  -1   5  25      202.63      224.02     26.00 o 
   1   5  25       98.12       99.79     23.84 o 
   3   5  25       55.12       87.52     24.42 o 
 -18   6  25       51.37       79.27     39.56 o 
 -16   6  25       81.87      128.20     32.94 o 
 -14   6  25      130.82      133.58     32.19 o 
 -12   6  25       90.15       65.30     29.05 o 
 -10   6  25       80.97       40.79     28.66 o 
  -8   6  25       59.47       59.79     21.47 o 
  -6   6  25       34.92        3.17     26.72 o 
  -4   6  25      137.31       93.77     35.42 o 
  -2   6  25       35.51       25.68     26.82 o 
   0   6  25       43.40       22.71     50.57 o 
 -28   0  26       10.57        1.30     60.40 o 
 -26   0  26      115.63       94.79     60.55 o 
 -24   0  26        0.15      -14.09     54.32 o 
 -22   0  26       84.81       11.73     53.93 o 
 -20   0  26       11.60      -42.14     51.87 o 
 -18   0  26        3.61       -3.34     46.06 o 
 -16   0  26       65.67      -56.25     47.18 o 
 -14   0  26       35.64       58.51     50.37 o 
 -12   0  26        7.48       28.88     23.96 o 
 -10   0  26       93.21       89.80     27.03 o 
  -8   0  26        4.51       -4.15     24.25 o 
  -6   0  26      305.68      319.41     34.83 o 
  -4   0  26        0.07      -13.00     24.69 o 
  -2   0  26      462.29      469.77     51.75 o 
   0   0  26      143.97      190.33     32.69 o 
   2   0  26        0.02        8.17     28.04 o 
   4   0  26      193.02      173.34     35.00 o 
   6   0  26        2.04      -14.35     27.30 o 
   8   0  26      118.20       70.07     33.96 o 
 -27   1  26      277.57      210.20     46.18 o 
 -25   1  26       41.88       62.16     36.76 o 
 -23   1  26      195.26      143.85     40.49 o 
 -21   1  26      700.32      711.77    170.39 o 
 -19   1  26     1116.48      940.44     65.33 o 
 -17   1  26      384.32      270.47     42.30 o 
 -15   1  26      150.94      131.41     49.86 o 
 -13   1  26      259.67      277.33     25.51 o 
 -11   1  26      427.78      424.44     29.13 o 
  -9   1  26       99.15       80.15     18.86 o 
  -7   1  26      177.48      175.51     32.49 o 
  -5   1  26      204.38      215.86     25.86 o 
  -3   1  26      195.84      212.50     26.25 o 
  -1   1  26      471.73      464.45     56.12 o 
   1   1  26       36.60       35.47     19.22 o 
   3   1  26       16.74      -14.36     18.83 o 
   5   1  26       91.79       85.66     22.67 o 
   7   1  26       82.62       99.44     23.77 o 
   9   1  26      317.83      306.50     31.15 o 
 -26   2  26       10.65       -2.71     28.05 o 
 -24   2  26      149.46      166.03     44.16 o 
 -22   2  26      562.47      560.23     65.96 o 
 -20   2  26      408.91      383.90     45.79 o 
 -18   2  26        0.06        6.44     23.80 o 
 -16   2  26      325.82      311.29     30.57 o 
 -14   2  26       76.04       19.32     23.54 o 
 -12   2  26      229.75      298.26     27.76 o 
 -10   2  26      167.88      192.95     30.51 o 
  -8   2  26      835.35      942.09     37.63 o 
  -6   2  26      169.53      149.35     22.35 o 
  -4   2  26      381.84      385.09     27.18 o 
  -2   2  26       61.82       76.94     20.79 o 
   0   2  26       70.19       65.62     20.96 o 
   2   2  26      113.34      121.29     22.91 o 
   4   2  26       50.98       39.78     21.52 o 
   6   2  26      215.45      194.32     26.53 o 
   8   2  26       74.11       46.31     24.02 o 
 -25   3  26      120.44       90.70     31.05 o 
 -23   3  26      146.32      154.78     30.58 o 
 -21   3  26      239.45      300.95     34.51 o 
 -19   3  26      269.55      211.14     30.72 o 
 -17   3  26        4.19      -14.25     24.74 o 
 -15   3  26       55.85       38.03     24.35 o 
 -13   3  26      111.85      114.19     21.62 o 
 -11   3  26      400.52      410.61     23.90 o 
  -9   3  26        5.94       -6.30     16.19 o 
  -7   3  26       35.31       -1.66     19.26 o 
  -5   3  26      887.90      785.32     31.40 o 
  -3   3  26      824.06      898.61     33.02 o 
  -1   3  26      204.43      187.46     24.54 o 
   1   3  26       26.28       25.43     22.43 o 
   3   3  26       39.41       86.14     23.12 o 
   5   3  26       12.31       41.58     22.57 o 
   7   3  26       64.70       60.81     24.57 o 
 -24   4  26       21.74        0.60     61.27 o 
 -22   4  26      105.68      102.47     37.17 o 
 -20   4  26      180.61      188.67     39.02 o 
 -18   4  26      258.08      292.50     40.42 o 
 -16   4  26        5.42       35.56     21.93 o 
 -14   4  26        5.36        2.42     20.73 o 
 -12   4  26       51.74       56.56     26.81 o 
 -10   4  26      358.59      456.58     26.24 o 
  -8   4  26       78.54       38.86     18.30 o 
  -6   4  26      268.18      377.75     25.91 o 
  -4   4  26       45.39       29.47     18.56 o 
  -2   4  26       44.67       77.82     19.47 o 
   0   4  26       38.87       33.73     19.04 o 
   2   4  26       55.27       64.45     20.29 o 
   4   4  26        8.90       -6.16     19.50 o 
 -21   5  26       96.63       93.36     38.59 o 
 -19   5  26       17.98       26.20     35.61 o 
 -17   5  26      156.54       78.97     29.22 o 
 -15   5  26       20.03       38.61     27.17 o 
 -13   5  26      134.52      123.51     28.68 o 
 -11   5  26       60.43       61.64     28.48 o 
  -9   5  26      168.21      179.93     24.17 o 
  -7   5  26       76.71      114.86     26.28 o 
  -5   5  26       68.63       60.19     31.14 o 
  -3   5  26        8.82        4.14     21.03 o 
  -1   5  26       15.30       43.11     22.28 o 
   1   5  26       32.84       27.59     22.73 o 
 -16   6  26       33.98       12.77     29.92 o 
 -14   6  26       27.17       10.12     30.79 o 
 -12   6  26       59.82       48.02     29.05 o 
 -10   6  26        4.48      -39.69     26.46 o 
  -8   6  26       94.33       71.52     27.12 o 
  -6   6  26       46.12       54.52     23.75 o 
  -4   6  26       54.94       50.79     24.11 o 
  -2   6  26      160.38      126.52     30.19 o 
 -28   0  27        6.98       56.81     61.62 o 
 -26   0  27       90.75       17.44     60.75 o 
 -24   0  27       60.54       99.56     54.93 o 
 -22   0  27        3.46      -73.64     50.42 o 
 -20   0  27      220.24      216.77     57.91 o 
 -18   0  27      917.34      937.33     94.08 o 
 -16   0  27      128.07       72.41     55.00 o 
 -14   0  27      405.84      322.49     63.99 o 
 -12   0  27      129.50      134.19     51.85 o 
 -10   0  27      189.10      172.62     30.18 o 
  -8   0  27       25.75       39.83     25.60 o 
  -6   0  27       10.86       15.34     27.40 o 
  -4   0  27      140.27      161.36     36.72 o 
  -2   0  27       11.84       34.16     27.93 o 
   0   0  27      192.65      243.36     35.75 o 
   2   0  27      127.40      127.32     31.75 o 
   4   0  27      108.88       90.73     32.57 o 
   6   0  27        0.06       18.42     31.25 o 
 -27   1  27       13.67       33.95     34.05 o 
 -25   1  27       58.52       40.38     37.44 o 
 -23   1  27       68.82       46.56     36.87 o 
 -21   1  27        2.60       -7.52     36.76 o 
 -19   1  27      234.69      188.14     42.33 o 
 -17   1  27      143.14      156.20     51.38 o 
 -15   1  27       69.59       41.82     36.19 o 
 -13   1  27      469.58      441.86     36.17 o 
 -11   1  27       36.52       32.93     17.79 o 
  -9   1  27      186.57      175.76     20.80 o 
  -7   1  27      127.44      109.14     31.93 o 
  -5   1  27       77.82       29.25     40.15 o 
  -3   1  27      197.12      177.94     48.51 o 
  -1   1  27        5.32       28.29     18.69 o 
   1   1  27       55.59       54.99     20.81 o 
   3   1  27        4.72        4.56     20.31 o 
   5   1  27       33.04        2.79     21.31 o 
   7   1  27      152.31      129.62     25.81 o 
 -26   2  27       62.89       55.43     41.18 o 
 -24   2  27       25.75        4.17     39.43 o 
 -22   2  27       71.02       70.90     39.34 o 
 -20   2  27      193.10      139.17     42.01 o 
 -18   2  27       56.87       47.99     37.36 o 
 -16   2  27       34.40       18.16     35.52 o 
 -14   2  27       54.06        5.82     26.66 o 
 -12   2  27      294.18      320.68     25.11 o 
 -10   2  27      823.28      919.12     57.99 o 
  -8   2  27      681.60      723.18     34.85 o 
  -6   2  27      454.95      505.47     29.91 o 
  -4   2  27       57.14       48.89     23.33 o 
  -2   2  27      355.01      323.70     27.25 o 
   0   2  27      125.98       87.82     22.14 o 
   2   2  27      197.43      218.09     25.83 o 
   4   2  27      122.45      176.94     30.28 o 
   6   2  27      192.73      209.60     27.39 o 
 -25   3  27       46.36       33.83     29.20 o 
 -23   3  27       66.72       45.76     28.92 o 
 -21   3  27      339.01      373.46     36.42 o 
 -19   3  27      434.94      431.56     45.64 o 
 -17   3  27       38.31       16.19     28.07 o 
 -15   3  27      240.73      225.54     51.29 o 
 -13   3  27       46.98       35.98     20.58 o 
 -11   3  27       22.72        5.45     18.56 o 
  -9   3  27       27.14       10.65     16.58 o 
  -7   3  27       96.41       71.00     22.05 o 
  -5   3  27       38.42       40.20     21.10 o 
  -3   3  27      147.61      167.06     24.35 o 
  -1   3  27      436.46      396.85     29.86 o 
   1   3  27      139.99      116.89     23.72 o 
   3   3  27        4.68      -16.39     21.12 o 
   5   3  27      121.46      104.81     25.60 o 
 -24   4  27      385.40      478.46     51.18 o 
 -22   4  27       25.73      -30.07     44.48 o 
 -20   4  27       71.75       97.92     41.02 o 
 -18   4  27      102.37      111.49     47.47 o 
 -16   4  27      148.43       98.75     24.41 o 
 -14   4  27       11.75       -1.29     21.00 o 
 -12   4  27       25.37        8.48     25.31 o 
 -10   4  27       49.01       47.75     19.46 o 
  -8   4  27      152.85      184.60     21.91 o 
  -6   4  27       15.72       -2.02     18.61 o 
  -4   4  27      210.91      219.58     22.93 o 
  -2   4  27       56.03       31.76     24.37 o 
   0   4  27        5.13        3.05     28.28 o 
   2   4  27        0.03       14.08     22.75 o 
 -21   5  27      118.42      112.61     46.25 o 
 -19   5  27      112.20      144.74     41.43 o 
 -17   5  27       65.57       25.50     55.06 o 
 -15   5  27      230.49      242.35     32.80 o 
 -13   5  27       71.00       49.29     29.12 o 
 -11   5  27       31.95       30.06     32.77 o 
  -9   5  27       42.96       54.60     24.97 o 
  -7   5  27       46.28       -2.00     24.27 o 
  -5   5  27       56.51       72.37     29.42 o 
  -3   5  27       51.14       55.57     23.11 o 
  -1   5  27       53.63       85.56     24.90 o 
 -14   6  27      153.47      121.62     41.89 o 
 -12   6  27       96.82       70.48     30.09 o 
 -10   6  27      137.07      147.23     39.79 o 
  -8   6  27       14.15       24.96     22.39 o 
  -6   6  27       19.69       17.21     23.40 o 
 -26   0  28        2.13      -48.97     55.92 o 
 -24   0  28      236.84      234.08     69.12 o 
 -22   0  28      130.39       72.40     60.92 o 
 -20   0  28      265.52       96.32     57.77 o 
 -18   0  28      384.20      331.18     68.20 o 
 -16   0  28      397.46      291.51     66.58 o 
 -14   0  28       53.39       17.61     50.56 o 
 -12   0  28     1236.95     1381.76     66.91 o 
 -10   0  28       95.61      158.18     30.74 o 
  -8   0  28       11.61      -11.77     27.85 o 
  -6   0  28       64.24       13.11     33.66 o 
  -4   0  28       45.60       27.43     38.23 o 
  -2   0  28        1.39      -20.29     27.80 o 
   0   0  28      137.61      132.67     33.29 o 
   2   0  28        0.43        8.51     29.75 o 
   4   0  28        0.01       50.76     32.12 o 
   6   0  28       37.37       26.63     38.10 o 
 -27   1  28       78.43       26.88     60.06 o 
 -25   1  28        0.28      -18.14     44.00 o 
 -23   1  28      320.78      316.50     49.88 o 
 -21   1  28       40.38       -4.55     37.68 o 
 -19   1  28      120.55       60.69     37.35 o 
 -17   1  28      102.50       38.48     35.82 o 
 -15   1  28       93.06       43.72     36.47 o 
 -13   1  28      274.43      350.59     40.27 o 
 -11   1  28      185.12      149.63     24.34 o 
  -9   1  28      145.98      130.10     23.08 o 
  -7   1  28      172.30      125.29     46.69 o 
  -5   1  28      125.83      146.27     26.68 o 
  -3   1  28       80.63       60.40     22.40 o 
  -1   1  28       30.50        8.80     18.58 o 
   1   1  28       71.84       89.50     22.72 o 
   3   1  28       91.54       85.78     23.63 o 
   5   1  28       71.06       90.79     24.63 o 
 -26   2  28       54.42       42.09     43.84 o 
 -24   2  28      112.67       97.90     43.83 o 
 -22   2  28       55.68       29.71     40.51 o 
 -20   2  28      182.65      203.68     44.54 o 
 -18   2  28      202.16      181.08     43.19 o 
 -16   2  28      336.23      308.36     47.03 o 
 -14   2  28       10.27      -27.77     23.60 o 
 -12   2  28      148.73      207.90     36.88 o 
 -10   2  28      374.40      488.22     47.41 o 
  -8   2  28       79.62       96.55     23.58 o 
  -6   2  28      328.88      394.57     28.68 o 
  -4   2  28        6.39      -22.14     19.30 o 
  -2   2  28      114.91       84.48     22.43 o 
   0   2  28       43.97       59.15     22.36 o 
   2   2  28      115.30      159.98     25.52 o 
   4   2  28       13.55        1.80     22.27 o 
 -25   3  28      280.20      278.23     51.25 o 
 -23   3  28      127.58      160.18     32.35 o 
 -21   3  28      135.09      145.34     44.09 o 
 -19   3  28      467.21      523.07     54.21 o 
 -17   3  28       35.18       10.58     38.45 o 
 -15   3  28      440.58      376.44     48.57 o 
 -13   3  28       10.77      -33.73     24.86 o 
 -11   3  28       85.10      103.82     22.06 o 
  -9   3  28       41.85        5.98     20.64 o 
  -7   3  28      194.43      160.96     23.85 o 
  -5   3  28      112.45      158.30     24.13 o 
  -3   3  28       13.84       35.65     24.32 o 
  -1   3  28       90.67       78.57     24.69 o 
   1   3  28       44.67       33.61     22.68 o 
   3   3  28      142.45       85.02     24.99 o 
 -22   4  28       22.75       29.03     36.32 o 
 -20   4  28       87.44       98.67     60.98 o 
 -18   4  28        6.64        7.64     32.32 o 
 -16   4  28       22.43       47.31     59.53 o 
 -14   4  28      355.36      355.04     33.73 o 
 -12   4  28       23.26      -25.60     26.67 o 
 -10   4  28      728.65      756.36     37.30 o 
  -8   4  28       99.64      116.30     21.79 o 
  -6   4  28      109.81       99.16     20.73 o 
  -4   4  28      272.48      246.71     27.47 o 
  -2   4  28      370.62      441.28     32.55 o 
   0   4  28        4.34      -13.65     22.85 o 
 -19   5  28      223.79      207.36     43.70 o 
 -17   5  28       38.02       60.00     36.98 o 
 -15   5  28      218.16      208.23     33.04 o 
 -13   5  28      496.32      558.86     41.35 o 
 -11   5  28       27.90       31.22     28.23 o 
  -9   5  28        7.09       20.77     30.42 o 
  -7   5  28      125.43      121.16     44.71 o 
  -5   5  28       88.68       99.10     25.12 o 
  -3   5  28       16.80       37.90     24.06 o 
 -26   0  29        5.97       14.46     63.13 o 
 -24   0  29        0.44      -51.99     54.33 o 
 -22   0  29       88.59       42.69     59.74 o 
 -20   0  29        0.39      -66.30     50.87 o 
 -18   0  29        0.94       39.97     54.92 o 
 -16   0  29        0.04      -28.86     51.65 o 
 -14   0  29        3.61      -39.38     49.35 o 
 -12   0  29      154.99      116.60     30.92 o 
 -10   0  29        3.79       -7.61     26.44 o 
  -8   0  29      133.92      176.28     40.76 o 
  -6   0  29        3.59       -4.65     26.96 o 
  -4   0  29        3.94       -9.29     28.31 o 
  -2   0  29       67.39       72.44     31.64 o 
   0   0  29        1.71       38.89     29.75 o 
   2   0  29        1.62      -32.97     29.21 o 
   4   0  29      155.75      123.64     36.70 o 
 -25   1  29       32.98       36.32     40.05 o 
 -23   1  29      175.10      168.84     45.75 o 
 -21   1  29      384.03      353.59     50.95 o 
 -19   1  29       67.39       23.63     38.24 o 
 -17   1  29      268.21      246.89     43.83 o 
 -15   1  29       65.45       25.62     36.77 o 
 -13   1  29      169.39      149.98     30.38 o 
 -11   1  29      292.25      284.48     27.22 o 
  -9   1  29      401.80      351.51     55.46 o 
  -7   1  29      173.49      169.96     26.65 o 
  -5   1  29      107.13       34.66     37.49 o 
  -3   1  29       38.48        9.37     18.99 o 
  -1   1  29      243.32      307.64     36.66 o 
   1   1  29        5.39       -0.64     20.79 o 
   3   1  29      102.85       69.98     24.21 o 
 -24   2  29      109.55      104.83     45.86 o 
 -22   2  29      317.42      230.14     48.89 o 
 -20   2  29      263.31      294.39     49.18 o 
 -18   2  29       22.16       -4.42     38.84 o 
 -16   2  29        3.91      -28.62     36.56 o 
 -14   2  29       60.66       75.61     43.94 o 
 -12   2  29       46.30       31.04     26.53 o 
 -10   2  29      496.77      504.32     31.14 o 
  -8   2  29      102.19       91.26     22.55 o 
  -6   2  29      380.14      414.36     34.22 o 
  -4   2  29      135.74      136.51     24.86 o 
  -2   2  29      151.34      182.06     25.80 o 
   0   2  29       21.95       44.04     23.31 o 
   2   2  29       14.96       -3.04     22.64 o 
 -23   3  29      116.90      173.34     47.80 o 
 -21   3  29      226.73      175.44     47.73 o 
 -19   3  29       15.75       26.65     38.97 o 
 -17   3  29       17.68      -18.07     37.83 o 
 -15   3  29      167.71      236.10     56.53 o 
 -13   3  29      857.75      916.20     56.29 o 
 -11   3  29      338.54      333.00     44.08 o 
  -9   3  29       36.33       30.65     21.57 o 
  -7   3  29      132.70      122.28     23.40 o 
  -5   3  29      271.53      240.91     27.59 o 
  -3   3  29      174.44      206.26     26.72 o 
  -1   3  29       61.98       53.51     24.11 o 
   1   3  29       83.94       78.16     24.92 o 
 -20   4  29      110.13       51.79     70.80 o 
 -18   4  29        5.88       29.34     47.01 o 
 -16   4  29       69.25       65.29     34.25 o 
 -14   4  29       16.06       29.95     36.88 o 
 -12   4  29      508.92      506.02     78.26 o 
 -10   4  29      305.03      289.85     44.19 o 
  -8   4  29       32.10        7.27     22.70 o 
  -6   4  29       23.42       -7.50     22.89 o 
  -4   4  29      286.53      340.15     30.73 o 
  -2   4  29      121.30      149.23     27.04 o 
 -17   5  29       46.18      130.34     40.04 o 
 -15   5  29       96.81      113.56     31.02 o 
 -13   5  29      197.85      226.22     34.01 o 
 -11   5  29      109.02       40.90     29.36 o 
  -9   5  29       49.39       10.97     36.37 o 
  -7   5  29      126.75      135.79     26.31 o 
  -5   5  29       92.14      121.73     26.34 o 
 -24   0  30       21.94       37.11     61.43 o 
 -22   0  30        1.87      -11.80     59.86 o 
 -20   0  30      139.06      236.86     66.86 o 
 -18   0  30        2.41      -53.80     52.02 o 
 -16   0  30        9.29      -49.72     45.31 o 
 -14   0  30      154.35      101.82     57.87 o 
 -12   0  30        4.00        2.17     29.23 o 
 -10   0  30      218.52      220.54     37.37 o 
  -8   0  30       17.09       22.63     36.87 o 
  -6   0  30       19.72       49.72     35.53 o 
  -4   0  30       68.94       45.79     30.78 o 
  -2   0  30      121.70      141.47     34.56 o 
   0   0  30        0.04       20.43     46.41 o 
   2   0  30       22.01       16.92     33.32 o 
 -25   1  30       58.33      -22.90     41.30 o 
 -23   1  30      252.40      195.07     45.55 o 
 -21   1  30       14.38      -20.81     54.24 o 
 -19   1  30       25.05      -33.08     34.97 o 
 -17   1  30      183.15      140.86     42.77 o 
 -15   1  30      165.27      103.46     40.69 o 
 -13   1  30       27.71       33.36     33.16 o 
 -11   1  30      190.59      189.95     45.13 o 
  -9   1  30       24.29        9.70     19.27 o 
  -7   1  30        3.75      -22.00     18.14 o 
  -5   1  30       10.15      -10.23     18.37 o 
  -3   1  30      312.04      367.97     38.32 o 
  -1   1  30       44.93       16.45     22.95 o 
   1   1  30       43.91       34.38     23.93 o 
 -24   2  30      254.82      298.02     54.03 o 
 -22   2  30        6.21      -26.87     42.21 o 
 -20   2  30      188.70      133.73     44.51 o 
 -18   2  30       33.67        1.63     39.79 o 
 -16   2  30       75.17       26.07     41.93 o 
 -14   2  30       18.77      -53.41     35.61 o 
 -12   2  30      240.25      212.17     31.02 o 
 -10   2  30       25.39        6.59     20.60 o 
  -8   2  30      100.13      103.65     28.91 o 
  -6   2  30       13.43        7.10     21.78 o 
  -4   2  30        1.14      -12.39     21.04 o 
  -2   2  30      129.27      166.12     26.31 o 
   0   2  30       28.95       26.13     23.36 o 
 -21   3  30       48.96        8.50     43.67 o 
 -19   3  30        8.18      -16.55     39.97 o 
 -17   3  30       43.34      -49.52     36.83 o 
 -15   3  30       43.17       50.96     40.79 o 
 -13   3  30      207.71      174.75     44.96 o 
 -11   3  30        3.26      -31.94     26.04 o 
  -9   3  30      109.32      109.42     26.68 o 
  -7   3  30        7.88       -3.05     21.81 o 
  -5   3  30       17.88       11.44     22.00 o 
  -3   3  30       95.58      118.96     25.74 o 
  -1   3  30       73.05       66.69     25.30 o 
 -18   4  30       81.20       60.70     65.88 o 
 -16   4  30      690.80      699.58     90.50 o 
 -14   4  30        2.20       16.69     48.32 o 
 -12   4  30      190.46      196.12     66.72 o 
 -10   4  30       32.14       18.74     37.74 o 
  -8   4  30       44.68       41.17     34.13 o 
  -6   4  30      377.51      449.31     39.72 o 
  -4   4  30      230.36      252.05     29.95 o 
 -11   5  30       82.65       98.81     48.37 o 
 -24   0  31       36.05      -86.70     57.80 o 
 -22   0  31        6.70      -45.31     58.43 o 
 -20   0  31      338.25      366.89     75.55 o 
 -18   0  31        0.09      -65.92     47.07 o 
 -16   0  31        2.82      -47.98     54.17 o 
 -14   0  31       39.27       89.96     59.21 o 
 -12   0  31       11.13      -22.66     31.95 o 
 -10   0  31        4.64       15.31     32.14 o 
  -8   0  31       73.29      119.22     33.04 o 
  -6   0  31      174.13      127.10     34.23 o 
  -4   0  31      751.00      755.42     54.24 o 
  -2   0  31       15.85       27.02     32.47 o 
   0   0  31        3.63       24.49     33.18 o 
 -23   1  31      134.55      124.70     45.29 o 
 -21   1  31       41.34       12.81     40.27 o 
 -19   1  31       83.73      106.62     43.08 o 
 -17   1  31      144.04      109.61     42.02 o 
 -15   1  31      148.93      126.81     40.21 o 
 -13   1  31      494.30      375.90     78.70 o 
 -11   1  31       76.25       62.17     27.07 o 
  -9   1  31      111.25       87.58     44.43 o 
  -7   1  31       46.74       60.00     39.22 o 
  -5   1  31       64.74        6.51     19.17 o 
  -3   1  31      246.29      254.54     35.02 o 
  -1   1  31       18.90       -2.44     23.03 o 
 -22   2  31        4.64        4.68     44.46 o 
 -20   2  31      109.20       94.63     42.66 o 
 -18   2  31       52.88       -5.97     40.04 o 
 -16   2  31       19.45       -2.88     39.24 o 
 -14   2  31      451.10      479.09     53.77 o 
 -12   2  31      489.28      540.76     78.77 o 
 -10   2  31      109.45      122.20     23.95 o 
  -8   2  31       63.59       64.03     26.27 o 
  -6   2  31       60.94       52.60     23.42 o 
  -4   2  31      103.88      107.39     25.00 o 
  -2   2  31      119.82      152.24     27.73 o 
 -21   3  31       85.15      127.73     46.70 o 
 -19   3  31       35.18       24.83     42.84 o 
 -17   3  31       60.84       23.53     40.10 o 
 -15   3  31      143.25      113.94     45.51 o 
 -13   3  31       24.13        2.79     34.94 o 
 -11   3  31       35.26       30.85     28.93 o 
  -9   3  31      204.16      196.39     26.78 o 
  -7   3  31       32.69       22.54     28.48 o 
  -5   3  31      277.83      211.58     28.83 o 
  -3   3  31      236.09      180.81     28.46 o 
 -16   4  31       29.83        1.41     63.23 o 
 -14   4  31      127.87      153.23     40.19 o 
 -12   4  31       51.53       -1.91     59.94 o 
 -10   4  31       38.11       63.72     70.84 o 
  -8   4  31      151.19      223.45     38.40 o 
  -6   4  31      384.64      398.98     38.02 o 
 -22   0  32       43.97       -8.62     63.12 o 
 -20   0  32        6.26      -27.87     57.47 o 
 -18   0  32        1.65        1.12     57.12 o 
 -16   0  32        4.32      -70.58     47.05 o 
 -14   0  32      182.02      134.48     63.09 o 
 -12   0  32       51.53       -7.44     55.58 o 
 -10   0  32      376.10      312.56     40.56 o 
  -8   0  32      152.09      243.10     38.49 o 
  -6   0  32      145.79       81.69     34.56 o 
  -4   0  32      421.88      481.12     48.30 o 
  -2   0  32       71.10       50.36     33.50 o 
 -21   1  32      649.59      587.39     61.72 o 
 -19   1  32      198.29      123.49     44.97 o 
 -17   1  32       40.47      -23.71     52.63 o 
 -15   1  32        4.21      -41.27     65.58 o 
 -13   1  32       84.99      -29.60     45.62 o 
 -11   1  32      106.97      134.77     50.31 o 
  -9   1  32       18.66      -26.32     17.55 o 
  -7   1  32      122.56       52.19     46.99 o 
  -5   1  32      239.56      193.34     39.35 o 
  -3   1  32      211.38      189.07     28.06 o 
 -20   2  32      250.37      218.23     49.80 o 
 -18   2  32       33.43       11.18     53.85 o 
 -16   2  32       48.43       12.83     41.58 o 
 -14   2  32       24.46      -18.93     40.07 o 
 -12   2  32        9.60       10.51     31.99 o 
 -10   2  32      193.34      206.43     27.01 o 
  -8   2  32       25.94       54.56     24.39 o 
  -6   2  32       81.67       35.27     23.95 o 
  -4   2  32      190.79      182.16     27.87 o 
 -17   3  32       30.88       26.32     42.61 o 
 -15   3  32       63.54       33.91     42.89 o 
 -13   3  32      153.43      183.69     56.29 o 
 -11   3  32       39.50       -7.12     47.63 o 
  -9   3  32      135.30      129.29     27.40 o 
  -7   3  32      329.07      339.63     32.17 o 
 -20   0  33      159.47      106.81     65.83 o 
 -18   0  33       57.00       67.32     62.21 o 
 -16   0  33       48.84       69.90     62.55 o 
 -14   0  33        0.05       -0.98     57.18 o 
 -12   0  33        9.48       12.73     56.76 o 
 -10   0  33        1.23       18.26     33.31 o 
  -8   0  33       15.72       -0.35     33.01 o 
  -6   0  33      113.54      202.54     39.79 o 
  -4   0  33       10.95      -28.64     33.53 o 
 -19   1  33      172.20      111.80     45.19 o 
 -17   1  33        4.13      -52.02     37.32 o 
 -15   1  33      306.09      276.20     75.85 o 
 -13   1  33      209.34      127.47     39.25 o 
 -11   1  33       84.60       74.01     48.67 o 
  -9   1  33       19.97       19.17     25.38 o 
  -7   1  33       27.89       70.84     28.14 o 
  -5   1  33      180.86      176.06     40.09 o 
 -18   2  33       20.89      -19.35     42.58 o 
 -16   2  33       31.91      -42.97     42.61 o 
 -14   2  33      372.95      347.03     55.24 o 
 -12   2  33      344.00      352.22     39.05 o 
 -10   2  33       45.87       31.33     24.66 o 
  -8   2  33        6.26      -21.40     30.92 o 
  -6   2  33       42.99       55.30     25.40 o 
 -13   3  33       50.88        5.30     45.26 o 
 -11   3  33      133.49      198.11     64.26 o 
 -18   0  34      120.10      238.77     74.35 o 
 -16   0  34      612.40      686.85     94.79 o 
 -14   0  34       26.72       -5.94     60.98 o 
 -12   0  34        2.26      -29.53     56.92 o 
 -10   0  34       12.64       41.80     34.16 o 
  -8   0  34        0.99        1.49     34.14 o 
 -17   1  34       22.24      -33.70     40.30 o 
 -15   1  34       92.99       21.28     63.18 o 
 -13   1  34        3.86      -46.32     30.88 o 
 -11   1  34      152.51      142.75     81.51 o 
  -9   1  34       13.33       10.46     26.39 o 
                                                 
